# Supplementary material for: Poly[(μ4-pyridine-2,3-dicarboxyl­ato)lead(II)]
Source: Acta Crystallogr Sect E Struct Rep Online. 2011 Jan 15;67(Pt 2):m163–4. doi: 10.1107/S1600536811000419 (PMC3051456; doi:10.1107/S1600536811000419)
Supplement: Supplementary file 1 [file e-67-0m163-sup1.cif]

##############################################################################
###                                                                        ###
###        Electronic paper (Acta Crystallographica Section E)             ###
###                                                                        ###
##############################################################################
#                                                                            #
# This CIF contains the data in a paper accepted for publication in Acta     #
# Crystallographica Section E. It conforms to the requirements of Notes      #
# for Authors for Section E, and has been peer reviewed under the auspices   #
# of the IUCr Commission on Journals.                                        #
#                                                                            #
# Full details of the Crystallographic Information File format               #
# are given in the paper "The Crystallographic Information File (CIF):       #
# a New Standard Archive File for Crystallography" by S. R. Hall, F. H.      #
# Allen and I. D. Brown [Acta Cryst. (1991), A47, 655-685].                  #
#                                                                            #
# The current version of the core CIF dictionary is obtainable from          #
# ftp://ftp.iucr.org/pub/cif_core.dic. The current version number is 2.4.    #
#                                                                            #
# Software is freely available for graphical display of the structure(s) in  #
# this CIF.  For information consult the CIF home page http://www.iucr.org/  #
# cif/home.html                                                              #
#                                                                            #
# This file may be used for bona fide research purposes within the           #
# scientific community so long as proper attribution is given to the journal # 
# article from which it was obtained.                                        #
#                                                                            #
##############################################################################
                                             
data_global
_audit_creation_method     'PLATON <TABLE ACC> option'
_journal_date_recd_electronic     2010-12-16
_journal_date_accepted     2011-01-05
_journal_name_full     'Acta Crystallographica, Section E'
_journal_year     2011
_journal_volume     67
_journal_issue      2
_journal_page_first     m163
_journal_page_last     m164
_journal_paper_category     QM
_journal_coeditor_code     XU5124
_publ_contact_author_name
;
Shen, Fwu Ming
;
_publ_contact_author_address
;
Department of Biotechnology
Yuanpei University
No.306, Yuanpei St., HsinChu
30015 Taiwan
;
_publ_contact_author_email     fmshen@mail.ypu.edu.tw
_publ_contact_author_fax     ?
_publ_contact_author_phone     ?
_publ_section_title
;
Poly[(\m~4~-pyridine-2,3-dicarboxylato)lead(II)]
;
loop_
    _publ_author_name
    _publ_author_address
    'Lush, Shie Fu'
;
Department of General Education Center
Yuanpei University
HsinChu 30015
Taiwan
;
    'Shen, Fwu Ming'
;
Department of Biotechnology
Yuanpei University
HsinChu 30015
Taiwan
;
data_I
_chemical_name_systematic
;
Poly[(\m~4~-pyridine-2,3-dicarboxylato)lead(II)]
;
_chemical_name_common     ?
_chemical_formula_moiety     'C7 H3 N O4 Pb'
_chemical_formula_sum     'C7 H3 N O4 Pb'
_chemical_formula_structural     ?
_chemical_formula_iupac     '[Pb (C7 H3 N O4)]'
_chemical_formula_weight     372.30
_chemical_melting_point     ?
_symmetry_cell_setting     monoclinic
_symmetry_space_group_name_H-M     'P 21/c'
_symmetry_space_group_name_Hall     '-P 2ybc'
loop_
    _symmetry_equiv_pos_site_id
    _symmetry_equiv_pos_as_xyz
    1 x,y,z
    2 -x,1/2+y,1/2-z
    3 -x,-y,-z
    4 x,1/2-y,1/2+z
_cell_length_a     11.6943(9)
_cell_length_b     4.5392(4)
_cell_length_c     14.1636(12)
_cell_angle_alpha     90
_cell_angle_beta     90.046(2)
_cell_angle_gamma     90
_cell_volume     751.84(11)
_cell_formula_units_Z     4
_cell_measurement_reflns_used     2856
_cell_measurement_theta_min     2.26
_cell_measurement_theta_max     26.00
_cell_measurement_temperature     297
_cell_special_details
;
;
_exptl_crystal_description     'parallelepiped'
_exptl_crystal_colour     'colorless'
_exptl_crystal_size_max     0.54
_exptl_crystal_size_mid     0.23
_exptl_crystal_size_min     0.04
_exptl_crystal_size_rad     ?
_exptl_crystal_density_diffrn     3.289
_exptl_crystal_density_meas     ?
_exptl_crystal_density_method     'Not Measured'
_exptl_crystal_F_000     664
_exptl_absorpt_coefficient_mu     22.415
_exptl_absorpt_correction_type     multi-scan
_exptl_absorpt_process_details     '(SADABS; Bruker, 2001)'
_exptl_absorpt_correction_T_min     0.659
_exptl_absorpt_correction_T_max     1.000
_exptl_special_details
;
Elemental analysis:
calculated for C~7~H~3~NO~4~Pb: (Mr=372.29) C, 22.56; H, 0.81; N,
3.76%. Found:<i>C</i>,22.47; H, 0.89; N, 3.85%.
IR data (cm^-1^):
3429(<i>s</i>), 1602(<i>s</i>), 1579(<i>s</i>), 1551(<i>s</i>), 1459(w),
1385(<i>s</i>), 1276(w), 1236(w), 1105(<i>m</i>), 871(<i>m</i>),
825(<i>m</i>), 779(<i>m</i>), 711(<i>s</i>), 700(<i>m</i>), 660(<i>m</i>),
603(w), 534(w), 443(w).
;
_diffrn_ambient_temperature     297
_diffrn_radiation_type     'MoK\a'
_diffrn_radiation_wavelength     0.71073
_diffrn_radiation_source     'fine-focus sealed tube'
_diffrn_radiation_monochromator     graphite
_diffrn_measurement_device_type     'Bruker SMART CCD area-detector'
_diffrn_measurement_method     '\w scan'
_diffrn_detector_area_resol_mean     9
_diffrn_reflns_number     4013
_diffrn_reflns_av_R_equivalents     0.1249
_diffrn_reflns_av_sigmaI/netI     0.0835
_diffrn_reflns_theta_min     1.74
_diffrn_reflns_theta_max     26.02
_diffrn_reflns_theta_full     26.02
_diffrn_measured_fraction_theta_max     0.997
_diffrn_measured_fraction_theta_full     0.997
_diffrn_reflns_limit_h_min     -14
_diffrn_reflns_limit_h_max     10
_diffrn_reflns_limit_k_min     -5
_diffrn_reflns_limit_k_max     5
_diffrn_reflns_limit_l_min     -17
_diffrn_reflns_limit_l_max     17
_refine_special_details
;
Refinement on <i>F</i>^2^ for ALL reflections except those flagged by the user
for potential systematic errors. Weighted <i>R</i>-factors <i>wR</i> and all
goodnesses of fit <i>S</i> are based on <i>F</i>^2^, conventional
<i>R</i>-factors <i>R</i> are based on <i>F</i>, with <i>F</i> set to zero for
negative <i>F</i>^2^. The observed criterion of <i>F</i>^2^ > \s(<i>F</i>^2^)
is used only for calculating -<i>R</i>-factor-obs <i>etc</i>. and is not
relevant to the choice of reflections for refinement. <i>R</i>-factors based
on <i>F</i>^2^ are statistically about twice as large as those based on
<i>F</i>, and <i>R</i>-factors based on ALL data will be even larger.
;
_reflns_number_total     1484
_reflns_number_gt     1336
_reflns_threshold_expression     I>2\s(I)
_refine_ls_structure_factor_coef     Fsqd
_refine_ls_matrix_type     full
_refine_ls_R_factor_all     0.0750
_refine_ls_R_factor_gt     0.0727
_refine_ls_wR_factor_gt     0.1982
_refine_ls_wR_factor_ref     0.2035
_refine_ls_goodness_of_fit_ref     1.133
_refine_ls_restrained_S_all     1.133
_refine_ls_number_reflns     1484
_refine_ls_number_parameters     118
_refine_ls_number_restraints     0
_refine_ls_number_constraints     ?
_refine_ls_hydrogen_treatment     constr
_refine_ls_weighting_scheme     calc
_refine_ls_weighting_details
                 'calc w=1/[\s^2^(Fo^2^)+(0.1477P)^2^] where P=(Fo^2^+2Fc^2^)/3'
_atom_sites_solution_hydrogens     geom
_atom_sites_solution_primary     direct
_atom_sites_solution_secondary     difmap
_refine_ls_shift/su_max     0.001
_refine_ls_shift/su_mean     0.000
_refine_diff_density_max     4.555
_refine_diff_density_min     -5.059
_refine_ls_extinction_method     'none'
loop_
    _atom_type_symbol
    _atom_type_description
    _atom_type_scat_dispersion_real
    _atom_type_scat_dispersion_imag
    _atom_type_scat_source
    Pb Pb -3.3944 10.1111
                         'International Tables Vol C Tables 4.2.6.8 and 6.1.1.4'
    O O 0.0106 0.0060 'International Tables Vol C Tables 4.2.6.8 and 6.1.1.4'
    N N 0.0061 0.0033 'International Tables Vol C Tables 4.2.6.8 and 6.1.1.4'
    H H 0.0000 0.0000 'International Tables Vol C Tables 4.2.6.8 and 6.1.1.4'
    C C 0.0033 0.0016 'International Tables Vol C Tables 4.2.6.8 and 6.1.1.4'
_computing_data_collection     'SMART (Bruker, 2000)'
_computing_cell_refinement     'SAINT (Bruker, 1999)'
_computing_data_reduction     'SAINT (Bruker, 1999)'
_computing_structure_solution     'SHELXTL (Sheldrick, 2008)'
_computing_structure_refinement     'SHELXTL (Sheldrick, 2008)'
_computing_molecular_graphics     'PLATON (Spek, 2009)'
_computing_publication_material     'PLATON (Spek, 2009)'
loop_
    _atom_site_type_symbol
    _atom_site_label
    _atom_site_fract_x
    _atom_site_fract_y
    _atom_site_fract_z
    _atom_site_U_iso_or_equiv
    _atom_site_thermal_displace_type
    _atom_site_calc_flag
    _atom_site_refinement_flags
    _atom_site_occupancy
    Pb Pb 0.60762(4) 0.01636(10) 0.85892(3) 0.0213(3) Uani . . 1.000
    O O1 0.6007(6) 0.3400(19) 0.5591(4) 0.035(2) Uani . . 1.000
    O O2 0.5381(7) 0.120(2) 0.6883(5) 0.037(3) Uani . . 1.000
    O O3 0.6905(9) -0.061(2) 0.4106(6) 0.032(3) Uani . . 1.000
    O O4 0.8222(6) 0.2863(17) 0.4294(4) 0.038(2) Uani . . 1.000
    N N 0.7437(6) -0.1315(19) 0.7170(5) 0.024(2) Uani . . 1.000
    C C1 0.7208(12) -0.0178(18) 0.6321(9) 0.021(4) Uani . . 1.000
    C C2 0.7951(11) -0.058(3) 0.5526(9) 0.021(3) Uani . . 1.000
    C C3 0.8932(8) -0.216(2) 0.5715(6) 0.027(3) Uani . . 1.000
    C C4 0.9192(9) -0.325(3) 0.6603(7) 0.038(4) Uani . . 1.000
    C C5 0.8383(9) -0.288(3) 0.7300(6) 0.036(3) Uani . . 1.000
    C C6 0.6141(8) 0.163(3) 0.6231(6) 0.023(3) Uani . . 1.000
    C C7 0.7687(9) 0.068(2) 0.4580(7) 0.019(3) Uani . . 1.000
    H H3A 0.94410 -0.25180 0.52240 0.0320 Uiso calc R 1.000
    H H4A 0.98820 -0.41980 0.67230 0.0450 Uiso calc R 1.000
    H H5A 0.85060 -0.37490 0.78850 0.0430 Uiso calc R 1.000
loop_
    _atom_site_aniso_label
    _atom_site_aniso_U_11
    _atom_site_aniso_U_22
    _atom_site_aniso_U_33
    _atom_site_aniso_U_12
    _atom_site_aniso_U_13
    _atom_site_aniso_U_23
    Pb 0.0207(5) 0.0242(5) 0.0189(5) -0.00310(10)
                                                -0.0051(3) -0.00160(10)
    O1 0.035(4) 0.045(5) 0.026(3) 0.015(4) 0.007(3) 0.012(3)
    O2 0.027(4) 0.061(6) 0.024(3) 0.017(5) 0.001(3) 0.013(4)
    O3 0.039(5) 0.031(4) 0.027(4) 0.006(4) -0.022(4) -0.013(4)
    O4 0.044(4) 0.041(5) 0.030(3) -0.007(4) -0.010(3) 0.009(3)
    N 0.018(4) 0.032(5) 0.021(3) 0.004(3) -0.003(3) 0.004(3)
    C1 0.018(7) 0.028(6) 0.017(6) -0.002(3) 0.000(5) -0.001(3)
    C2 0.006(5) 0.037(5) 0.021(5) 0.002(4) -0.004(4) -0.010(5)
    C3 0.023(5) 0.032(6) 0.026(4) 0.006(4) 0.003(4) 0.003(4)
    C4 0.029(6) 0.054(8) 0.031(5) 0.018(6) -0.013(4) 0.010(5)
    C5 0.041(6) 0.046(7) 0.021(4) 0.009(5) -0.009(4) 0.011(4)
    C6 0.018(5) 0.031(5) 0.021(4) 0.006(4) -0.005(3) 0.002(4)
    C7 0.008(5) 0.030(5) 0.019(4) 0.006(4) -0.007(4) 0.004(4)
_geom_special_details
;
Bond distances, angles <i>etc</i>. have been calculated using the rounded
fractional coordinates. All su's are estimated from the variances of the
(full) variance-covariance matrix. The cell e.s.d.'s are taken into account in
the estimation of distances, angles and torsion angles
;
loop_
    _geom_bond_atom_site_label_1
    _geom_bond_atom_site_label_2
    _geom_bond_site_symmetry_1
    _geom_bond_site_symmetry_2
    _geom_bond_distance
    _geom_bond_publ_flag
    Pb N . . 2.651(7) yes
    Pb O1 . 2_646 2.816(7) yes
    Pb O1 . 4_555 2.911(6) yes
    Pb O2 . . 2.592(7) yes
    Pb O2 . 2_646 2.566(9) yes
    Pb O3 . 4_545 2.397(9) yes
    Pb O3 . 4_555 2.754(9) yes
    Pb O4 . 4_555 2.845(7) yes
    O1 C6 . . 1.221(13) no
    O2 C6 . . 1.297(12) no
    O3 C7 . . 1.276(14) no
    O4 C7 . . 1.240(12) no
    N C1 . . 1.336(14) no
    N C5 . . 1.327(14) no
    C1 C2 . . 1.435(18) no
    C1 C6 . . 1.499(17) no
    C2 C3 . . 1.379(16) no
    C2 C7 . . 1.489(16) no
    C3 C4 . . 1.385(14) no
    C4 C5 . . 1.378(14) no
    C3 H3A . . 0.9300 no
    C4 H4A . . 0.9300 no
    C5 H5A . . 0.9300 no
loop_
    _geom_angle_atom_site_label_1
    _geom_angle_atom_site_label_2
    _geom_angle_atom_site_label_3
    _geom_angle_site_symmetry_1
    _geom_angle_site_symmetry_2
    _geom_angle_site_symmetry_3
    _geom_angle
    _geom_angle_publ_flag
    O2 Pb N . . . 61.8(2) no
    O1 Pb O2 2_646 . . 99.5(2) no
    O2 Pb O2 . . 2_646 71.1(3) no
    O2 Pb O3 . . 4_545 124.6(3) no
    O1 Pb O2 4_555 . . 149.2(2) no
    O2 Pb O3 . . 4_555 101.2(3) no
    O2 Pb O4 . . 4_555 123.1(2) no
    O2 Pb C7 . . 4_555 121.1(3) no
    O1 Pb N 2_646 . . 139.5(2) no
    O2 Pb N 2_646 . . 91.4(2) no
    O3 Pb N 4_545 . . 76.7(3) no
    O1 Pb N 4_555 . . 144.3(2) no
    O3 Pb N 4_555 . . 102.6(3) no
    O4 Pb N 4_555 . . 79.4(2) no
    N Pb C7 . . 4_555 97.8(3) no
    O1 Pb O2 2_646 . 2_646 48.2(2) no
    O1 Pb O3 2_646 . 4_545 88.8(3) no
    O1 Pb O1 2_646 . 4_555 68.73(19) no
    O1 Pb O3 2_646 . 4_555 116.7(3) no
    O1 Pb O4 2_646 . 4_555 135.08(17) no
    O1 Pb C7 2_646 . 4_555 121.8(2) no
    O2 Pb O3 2_646 . 4_545 75.1(3) no
    O1 Pb O2 4_555 . 2_646 113.1(2) no
    O2 Pb O3 2_646 . 4_555 158.7(3) no
    O2 Pb O4 2_646 . 4_555 153.8(2) no
    O2 Pb C7 2_646 . 4_555 167.3(2) no
    O1 Pb O3 4_555 . 4_545 84.7(3) no
    O3 Pb O3 4_545 . 4_555 123.4(3) no
    O3 Pb O4 4_545 . 4_555 78.9(3) no
    O3 Pb C7 4_545 . 4_555 98.4(3) no
    O1 Pb O3 4_555 . 4_555 63.3(2) no
    O1 Pb O4 4_555 . 4_555 67.22(18) no
    O1 Pb C7 4_555 . 4_555 54.8(2) no
    O3 Pb O4 4_555 . 4_555 46.7(3) no
    O3 Pb C7 4_555 . 4_555 25.1(3) no
    O4 Pb C7 4_555 . 4_555 24.2(2) no
    Pb O1 C6 2_656 . . 89.5(6) no
    Pb O1 C6 4_554 . . 150.1(7) no
    Pb O1 Pb 2_656 . 4_554 111.3(2) no
    Pb O2 C6 . . . 118.5(6) no
    Pb O2 Pb . . 2_656 125.3(3) no
    Pb O2 C6 2_656 . . 99.5(7) no
    Pb O3 C7 4_544 . . 147.7(8) no
    Pb O3 C7 4_554 . . 88.8(6) no
    Pb O3 Pb 4_544 . 4_554 123.4(4) no
    Pb O4 C7 4_554 . . 85.5(6) no
    Pb N C1 . . . 117.7(7) no
    Pb N C5 . . . 122.1(6) no
    C1 N C5 . . . 119.9(9) no
    N C1 C2 . . . 122.4(11) no
    N C1 C6 . . . 117.0(10) no
    C2 C1 C6 . . . 120.5(10) no
    C1 C2 C3 . . . 114.7(11) no
    C1 C2 C7 . . . 122.2(11) no
    C3 C2 C7 . . . 123.1(10) no
    C2 C3 C4 . . . 123.0(10) no
    C3 C4 C5 . . . 117.2(10) no
    N C5 C4 . . . 122.6(9) no
    O1 C6 O2 . . . 122.7(10) no
    O1 C6 C1 . . . 122.0(9) no
    O2 C6 C1 . . . 115.3(10) no
    O3 C7 O4 . . . 123.8(9) no
    O3 C7 C2 . . . 116.4(9) no
    Pb C7 O3 4_554 . . 66.1(6) no
    O4 C7 C2 . . . 119.8(9) no
    Pb C7 O4 4_554 . . 70.3(5) no
    Pb C7 C2 4_554 . . 142.1(7) no
    C2 C3 H3A . . . 119.00 no
    C4 C3 H3A . . . 118.00 no
    C3 C4 H4A . . . 121.00 no
    C5 C4 H4A . . . 121.00 no
    N C5 H5A . . . 119.00 no
    C4 C5 H5A . . . 119.00 no
loop_
    _geom_torsion_atom_site_label_1
    _geom_torsion_atom_site_label_2
    _geom_torsion_atom_site_label_3
    _geom_torsion_atom_site_label_4
    _geom_torsion_site_symmetry_1
    _geom_torsion_site_symmetry_2
    _geom_torsion_site_symmetry_3
    _geom_torsion_site_symmetry_4
    _geom_torsion
    _geom_torsion_publ_flag
    N Pb O2 C6 . . . . -27.3(8) no
    N Pb O2 Pb . . . 2_656 -155.1(5) no
    O1 Pb O2 C6 2_646 . . . -169.0(9) no
    O1 Pb O2 Pb 2_646 . . 2_656 63.2(4) no
    O2 Pb O2 C6 2_646 . . . -129.5(9) no
    O2 Pb O2 Pb 2_646 . . 2_656 102.7(4) no
    O3 Pb O2 C6 4_545 . . . -73.9(10) no
    O3 Pb O2 Pb 4_545 . . 2_656 158.3(4) no
    O1 Pb O2 C6 4_555 . . . 126.9(9) no
    O1 Pb O2 Pb 4_555 . . 2_656 -0.9(7) no
    O3 Pb O2 C6 4_555 . . . 71.1(9) no
    O3 Pb O2 Pb 4_555 . . 2_656 -56.7(4) no
    O4 Pb O2 C6 4_555 . . . 25.9(10) no
    O4 Pb O2 Pb 4_555 . . 2_656 -101.9(4) no
    C7 Pb O2 C6 4_555 . . . 54.5(10) no
    C7 Pb O2 Pb 4_555 . . 2_656 -73.3(5) no
    O2 Pb N C1 . . . . 15.4(7) no
    O2 Pb N C5 . . . . -171.4(9) no
    O1 Pb N C1 2_646 . . . 85.5(8) no
    O1 Pb N C5 2_646 . . . -101.3(8) no
    O2 Pb N C1 2_646 . . . 83.0(7) no
    O2 Pb N C5 2_646 . . . -103.8(9) no
    O3 Pb N C1 4_545 . . . 157.4(8) no
    O3 Pb N C5 4_545 . . . -29.4(9) no
    O1 Pb N C1 4_555 . . . -142.1(7) no
    O1 Pb N C5 4_555 . . . 31.1(10) no
    O3 Pb N C1 4_555 . . . -80.8(7) no
    O3 Pb N C5 4_555 . . . 92.4(9) no
    O4 Pb N C1 4_555 . . . -121.6(7) no
    O4 Pb N C5 4_555 . . . 51.6(8) no
    C7 Pb N C1 4_555 . . . -105.8(7) no
    C7 Pb N C5 4_555 . . . 67.4(9) no
    O2 Pb O1 C6 . . 2_646 2_646 51.7(7) no
    O2 Pb O1 Pb . . 2_646 3_657 -150.3(3) no
    N Pb O1 C6 . . 2_646 2_646 -5.4(8) no
    N Pb O1 Pb . . 2_646 3_657 152.5(3) no
    O2 Pb O2 Pb . . 2_646 2_646 14.6(4) no
    O2 Pb O2 C6 . . 2_646 2_646 -120.6(7) no
    N Pb O2 Pb . . 2_646 2_646 -44.8(4) no
    N Pb O2 C6 . . 2_646 2_646 179.9(7) no
    O2 Pb O3 C7 . . 4_545 4_545 136.3(13) no
    N Pb O3 C7 . . 4_545 4_545 95.1(14) no
    O2 Pb O1 Pb . . 4_555 3_657 72.2(6) no
    O2 Pb O1 C6 . . 4_555 4_555 -59.0(14) no
    N Pb O1 Pb . . 4_555 3_657 -149.1(3) no
    N Pb O1 C6 . . 4_555 4_555 79.8(14) no
    O2 Pb O3 C7 . . 4_555 4_555 -144.8(6) no
    N Pb O3 C7 . . 4_555 4_555 -81.6(6) no
    O2 Pb O4 C7 . . 4_555 4_555 93.1(6) no
    N Pb O4 C7 . . 4_555 4_555 138.9(6) no
    O2 Pb C7 O3 . . 4_555 4_555 41.3(7) no
    O2 Pb C7 O4 . . 4_555 4_555 -102.4(5) no
    O2 Pb C7 C2 . . 4_555 4_555 144.2(11) no
    N Pb C7 O3 . . 4_555 4_555 102.9(6) no
    N Pb C7 O4 . . 4_555 4_555 -40.7(6) no
    N Pb C7 C2 . . 4_555 4_555 -154.2(12) no
    Pb O1 C6 O2 4_554 . . . -131.7(11) no
    Pb O1 C6 C1 2_656 . . . -175.5(10) no
    Pb O1 C6 O2 2_656 . . . 3.8(11) no
    Pb O1 C6 C1 4_554 . . . 49.0(19) no
    Pb O2 C6 C1 2_656 . . . 175.1(8) no
    Pb O2 C6 C1 . . . . 36.0(13) no
    Pb O2 C6 O1 . . . . -143.4(9) no
    Pb O2 C6 O1 2_656 . . . -4.2(12) no
    Pb O3 C7 O4 4_544 . . . 136.7(11) no
    Pb O3 C7 O4 4_554 . . . -42.2(10) no
    Pb O3 C7 C2 4_544 . . . -43.1(19) no
    Pb O3 C7 C2 4_554 . . . 138.0(9) no
    Pb O3 C7 Pb 4_544 . . 4_554 178.9(15) no
    Pb O4 C7 O3 4_554 . . . 40.7(10) no
    Pb O4 C7 C2 4_554 . . . -139.5(9) no
    C5 N C1 C2 . . . . 0.1(16) no
    Pb N C1 C2 . . . . 173.5(8) no
    Pb N C1 C6 . . . . -5.1(12) no
    C1 N C5 C4 . . . . 4.1(17) no
    C5 N C1 C6 . . . . -178.5(10) no
    Pb N C5 C4 . . . . -169.0(9) no
    C6 C1 C2 C3 . . . . 176.8(10) no
    N C1 C2 C3 . . . . -1.7(16) no
    N C1 C2 C7 . . . . 179.7(10) no
    C6 C1 C2 C7 . . . . -1.9(17) no
    N C1 C6 O1 . . . . 159.4(10) no
    N C1 C6 O2 . . . . -20.0(15) no
    C2 C1 C6 O1 . . . . -19.2(17) no
    C2 C1 C6 O2 . . . . 161.5(10) no
    C1 C2 C3 C4 . . . . -0.7(17) no
    C7 C2 C3 C4 . . . . 177.9(11) no
    C1 C2 C7 O3 . . . . -74.7(15) no
    C1 C2 C7 O4 . . . . 105.5(13) no
    C1 C2 C7 Pb . . . 4_554 10(2) no
    C3 C2 C7 O3 . . . . 106.7(13) no
    C3 C2 C7 O4 . . . . -73.0(15) no
    C3 C2 C7 Pb . . . 4_554 -168.9(8) no
    C2 C3 C4 C5 . . . . 4.5(18) no
    C3 C4 C5 N . . . . -6.3(18) no
loop_
    _geom_hbond_atom_site_label_D
    _geom_hbond_atom_site_label_H
    _geom_hbond_atom_site_label_A
    _geom_hbond_site_symmetry_A
    _geom_hbond_distance_DH
    _geom_hbond_distance_HA
    _geom_hbond_distance_DA
    _geom_hbond_angle_DHA
    _geom_hbond_publ_flag
    C5 H5A O3 4_545 0.93 2.57 3.164(13) 122 yes
