# Supplementary material for: Poly[(μ4-pyridine-2,3-dicarboxyl­ato)lead(II)]
Source: Acta Crystallogr Sect E Struct Rep Online. 2011 Jan 15;67(Pt 2):m163–4. doi: 10.1107/S1600536811000419 (PMC3051456; doi:10.1107/S1600536811000419)
Supplement: Supplementary file 2 [file e-67-0m163-Isup2.hkl]

# 
# h,k,l, Fc-squared, Fo-squared, sigma(Fo-squared) and status flag 
# 
data_I
_shelx_title ' 1011m.ins in P2(1)/c' 
_shelx_refln_list_code          4 
_shelx_F_calc_maximum      306.61 
_exptl_crystal_F_000       664.00 
_reflns_d_resolution_high  0.8101 
 
loop_ 
 _symmetry_equiv_pos_as_xyz 
 'x, y, z' 
 '-x, y+1/2, -z+1/2' 
 '-x, -y, -z' 
 'x, -y-1/2, z-1/2' 
 
_cell_length_a    11.6943 
_cell_length_b     4.5392 
_cell_length_c    14.1636 
_cell_angle_alpha  90.000 
_cell_angle_beta   90.046 
_cell_angle_gamma  90.000 
 
_shelx_F_squared_multiplier     1.000 
 
loop_ 
 _refln_index_h 
 _refln_index_k 
 _refln_index_l 
 _refln_F_squared_calc 
 _refln_F_squared_meas 
 _refln_F_squared_sigma 
 _refln_observed_status 
   1   0   0    62595.50    26757.56    272.41 o 
   2   0   0      152.79      524.97     24.81 o 
   3   0   0     8324.02     5384.74    796.21 o 
   4   0   0    57624.64    48855.76    528.76 o 
   5   0   0    60962.15    41973.93    619.10 o 
   6   0   0    25041.63    28599.89   5011.01 o 
   7   0   0        1.48       51.65     24.43 o 
   8   0   0    13304.77    17756.14    575.10 o 
   9   0   0    30919.89    35838.43   1058.56 o 
  10   0   0    21506.80    27457.01   2831.09 o 
  11   0   0     2109.40     1990.64     76.01 o 
  12   0   0     1118.67     1516.50     97.45 o 
  13   0   0     9307.11    12319.43    215.49 o 
  14   0   0    10758.11    15402.42    251.63 o 
   1   1   0       33.38       62.83      5.06 o 
   2   1   0     8344.81     8842.81    544.28 o 
   3   1   0     2124.58     2803.64    239.44 o 
   4   1   0     5178.77     5610.25   1008.72 o 
   5   1   0       46.35       56.57      7.94 o 
   6   1   0     1448.50     1339.94    285.73 o 
   7   1   0      161.62      134.20     29.35 o 
   8   1   0      586.42      619.18    100.39 o 
   9   1   0       17.48       -2.44     10.40 o 
  10   1   0       67.36       45.23     15.33 o 
  11   1   0      384.24      432.48     34.29 o 
  12   1   0      450.83      527.71     46.65 o 
  13   1   0       71.79       86.81     26.48 o 
  14   1   0        0.39        1.09     26.00 o 
   0   2   0    47174.56    44394.38    283.08 o 
   1   2   0    40303.22    40221.61   2230.06 o 
   2   2   0      484.87      484.21     27.56 o 
   3   2   0    15185.47    17074.62   1083.62 o 
   4   2   0    21426.36    19451.62   2324.40 o 
   5   2   0    30361.03    27635.63   2519.15 o 
   6   2   0    11942.12    11646.22   2151.60 o 
   7   2   0       31.37       41.04     13.49 o 
   8   2   0     9769.50     6768.60    910.34 o 
   9   2   0    16495.27    11592.58   2300.98 o 
  10   2   0    13056.84    10219.73   2134.91 o 
  11   2   0     2618.93     2075.45    558.67 o 
  12   2   0     1371.23      836.75    142.83 o 
  13   2   0     5389.62     6370.21    118.26 o 
   1   3   0      443.13      478.20     34.30 o 
   2   3   0     2258.71     2726.70     88.89 o 
   3   3   0     4857.07     5007.74    234.48 o 
   4   3   0      972.40     1054.86     88.29 o 
   5   3   0        2.03        3.91     10.46 o 
   6   3   0      977.74      869.78    241.00 o 
   7   3   0     2608.50     2401.19    243.34 o 
   8   3   0      678.55      569.10     67.99 o 
   9   3   0       14.74        6.78     14.05 o 
  10   3   0       57.08       21.73     24.42 o 
  11   3   0      575.18      516.46     69.74 o 
  12   3   0     1201.97     1146.56     70.26 o 
   0   4   0    15095.95    20951.92    153.04 o 
   1   4   0     7331.93     8164.56    242.98 o 
   2   4   0      405.65      403.39     17.30 o 
   3   4   0     2581.52     2657.81     66.56 o 
   4   4   0    11780.44    13178.32    245.50 o 
   5   4   0    10346.74    11370.03   2060.95 o 
   6   4   0     2919.54     2722.72    409.69 o 
   7   4   0        1.40       12.50     15.55 o 
   8   4   0     3094.43     2864.59    807.96 o 
   9   4   0     7355.89     5050.70    438.43 o 
  10   4   0     4862.92     4309.52   1658.28 o 
   1   5   0      570.32      653.02     51.81 o 
   2   5   0     1478.84     1615.35     88.79 o 
   3   5   0     1357.49     1546.92     53.64 o 
   4   5   0      491.01      487.09     56.92 o 
   5   5   0        3.15      -15.81     15.81 o 
   6   5   0      909.50      884.18     43.09 o 
 -14   1   1     3769.12     4743.46     99.85 o 
 -13   1   1     8544.93     9040.27    417.46 o 
 -12   1   1     7734.09     7053.38    123.71 o 
 -11   1   1     4148.40     4381.60    681.55 o 
 -10   1   1      216.42      335.09     24.71 o 
  -9   1   1    14186.07    10400.48    687.31 o 
  -8   1   1    31296.03    20485.86    226.52 o 
  -7   1   1    22918.46    19094.13   5952.21 o 
  -6   1   1     1637.63     1233.38    172.67 o 
  -5   1   1    17884.10    16015.48   2347.31 o 
  -4   1   1    71255.02    61789.52  11566.37 o 
  -3   1   1    56558.45    54161.70   4144.40 o 
  -2   1   1    17304.21    18256.83    815.64 o 
  -1   1   1      573.41      856.37     10.41 o 
   0   1   1    14038.81    14524.91    989.76 o 
   1   1   1    80151.64    66795.00  11815.00 o 
   2   1   1    94007.13    89553.60  11766.69 o 
   3   1   1     9984.82    11628.73   1349.63 o 
   4   1   1     5796.78     5647.64    713.37 o 
   5   1   1    29984.26    26440.21   5402.20 o 
   6   1   1    41316.24    45354.15   6210.40 o 
   7   1   1    23780.79    23321.42   2550.09 o 
   8   1   1      811.97      830.93    109.37 o 
   9   1   1     9485.03    10453.38   1492.15 o 
  10   1   1    19609.43    16470.92   3070.89 o 
  11   1   1    15796.29    18677.45    978.41 o 
  12   1   1     5003.14     5544.23    532.95 o 
  13   1   1       14.88        2.98     23.00 o 
  14   1   1     3235.20     5206.84    184.51 o 
 -13   2   1       63.16       44.36     23.95 o 
 -12   2   1       25.37       -1.38     13.90 o 
 -11   2   1      572.19      379.44     38.10 o 
 -10   2   1      619.84      378.38    140.77 o 
  -9   2   1        8.66       -0.31      9.57 o 
  -8   2   1      749.96      523.68     52.98 o 
  -7   2   1      458.21      336.58    105.70 o 
  -6   2   1      481.21      426.91     67.95 o 
  -5   2   1     1516.73     1612.62    117.47 o 
  -4   2   1      835.63      963.52     95.41 o 
  -3   2   1      327.74      413.87     22.66 o 
  -2   2   1     4774.84     5817.66    285.05 o 
  -1   2   1     5921.01     6689.21     95.38 o 
   0   2   1     3110.33     3513.03    251.39 o 
   1   2   1       13.29       32.51      5.49 o 
   2   2   1       13.92       18.29      3.65 o 
   3   2   1      679.41      648.88    115.59 o 
   4   2   1     3052.66     2719.12    333.75 o 
   5   2   1      142.00      159.85     12.18 o 
   6   2   1      149.80      137.11     23.73 o 
   7   2   1      261.10      215.78     65.49 o 
   8   2   1      699.11      597.17     83.11 o 
   9   2   1     1651.63     1280.62    169.67 o 
  10   2   1      387.32      268.80     41.21 o 
  11   2   1      107.66       50.27     27.82 o 
  12   2   1      179.49      146.96     26.67 o 
  13   2   1      936.26     1102.71     82.75 o 
 -12   3   1     6052.74     6523.21    884.91 o 
 -11   3   1     1921.91     1047.31    329.84 o 
 -10   3   1      140.48      117.40     32.41 o 
  -9   3   1     7418.79     5587.71    594.40 o 
  -8   3   1    17544.86    14736.79   1835.02 o 
  -7   3   1    11071.04    10260.25   1778.70 o 
  -6   3   1     1305.07     1392.06     50.69 o 
  -5   3   1     2796.66     2774.96    500.68 o 
  -4   3   1    19748.15    20244.32   2804.45 o 
  -3   3   1    27185.49    30569.79    547.17 o 
  -2   3   1     7315.77     8370.86    630.53 o 
  -1   3   1       22.09       29.02      6.99 o 
   0   3   1     8412.48     9801.79    470.34 o 
   1   3   1    27791.04    31438.99   1077.09 o 
   2   3   1    24498.48    28013.56    699.22 o 
   3   3   1     4978.71     4634.02    379.74 o 
   4   3   1     2311.65     2320.35     48.69 o 
   5   3   1    14830.44    14107.94   3927.55 o 
   6   3   1    20848.81    16270.68   5639.19 o 
   7   3   1     9416.34    10487.92    156.71 o 
   8   3   1      276.43      261.97     69.89 o 
   9   3   1     1788.60     1455.16     89.68 o 
  10   3   1     8554.46     8495.66   1419.80 o 
  11   3   1     7636.28     6062.19    930.59 o 
  12   3   1     2094.76     1972.86    408.10 o 
 -10   4   1     1301.19      924.56    311.26 o 
  -9   4   1      116.75       99.33     27.15 o 
  -8   4   1       31.83       27.98     18.15 o 
  -7   4   1      777.12      766.96    147.86 o 
  -6   4   1     1854.30     1868.05     56.68 o 
  -5   4   1     1354.28     1419.74     63.23 o 
  -4   4   1      630.39      684.67     96.51 o 
  -3   4   1       36.70       29.63     13.86 o 
  -2   4   1     2711.80     2650.49    142.71 o 
  -1   4   1     3553.20     4709.14    108.55 o 
   0   4   1     1366.81     1759.65    112.69 o 
   1   4   1      276.14      297.78     16.62 o 
   2   4   1      637.15      643.46     22.86 o 
   3   4   1     2369.93     2397.69     47.54 o 
   4   4   1     1557.84     1524.23     61.27 o 
   5   4   1      594.16      550.70     69.23 o 
   6   4   1       29.60       47.74     19.66 o 
   7   4   1      174.25      159.73     55.70 o 
   8   4   1     1630.97     1351.46    216.76 o 
   9   4   1     1367.26     1160.11    419.75 o 
  10   4   1      360.10      339.46    114.39 o 
  -6   5   1      455.08      437.84     40.95 o 
  -5   5   1     1117.30     1185.00     45.72 o 
  -4   5   1     4300.44     5008.76    416.71 o 
  -3   5   1     5735.21     6689.45    262.79 o 
  -2   5   1     3204.86     3748.92    343.92 o 
  -1   5   1        0.02       12.09     13.74 o 
   0   5   1     3369.38     3972.81    151.68 o 
   1   5   1     7260.51     8756.54    742.17 o 
   2   5   1     5521.81     5716.72    206.13 o 
   3   5   1     1250.78     1231.63     40.26 o 
   4   5   1      489.28      487.57     68.66 o 
   5   5   1     5017.82     4915.94    401.87 o 
   6   5   1     5020.53     5100.68    731.67 o 
 -14   0   2      839.93     2238.06    181.70 o 
 -13   0   2     1713.40     2284.86    106.16 o 
 -12   0   2    12925.27    14070.61    212.87 o 
 -11   0   2    10020.86    17549.68    267.82 o 
 -10   0   2     2559.01     3896.01    120.10 o 
  -9   0   2       18.34       39.78     35.57 o 
  -8   0   2    11178.10     9240.52    350.06 o 
  -7   0   2    30669.08    19799.41   1258.70 o 
  -6   0   2    37553.16    22186.14   2057.72 o 
  -5   0   2    10439.02     7311.13     74.61 o 
  -4   0   2     5707.08     2904.24    135.32 o 
  -3   0   2    27052.21    21456.45    150.34 o 
  -2   0   2    90811.01    67541.56   5941.51 o 
  -1   0   2    38107.80    40956.14    301.62 o 
   0   0   2     1350.88     1575.85     22.19 o 
   1   0   2     8480.15    10171.14     91.74 o 
   2   0   2    49459.88    79382.25    533.12 o 
   3   0   2    39438.78    37539.23    287.48 o 
   4   0   2    15946.92    15536.46    824.90 o 
   5   0   2     5348.45     5861.63    806.27 o 
   6   0   2    22062.34    13057.03   2073.07 o 
   7   0   2    23079.33    20056.81   1559.98 o 
   8   0   2    30190.60    29000.76   3669.47 o 
   9   0   2     6261.83     8515.89    130.96 o 
  10   0   2     2320.53     3727.16    252.75 o 
  11   0   2    12926.13    21237.69   2397.95 o 
  12   0   2    14306.44    14137.36    196.21 o 
  13   0   2     6872.22    11058.95    225.23 o 
  14   0   2      128.83      163.82     40.63 o 
 -14   1   2       55.41       36.39     22.11 o 
 -13   1   2       50.77       57.82     30.02 o 
 -12   1   2       98.93      123.71     37.26 o 
 -11   1   2      189.98      282.06     53.78 o 
 -10   1   2      351.35      371.33     82.31 o 
  -9   1   2      141.68       89.77     18.93 o 
  -8   1   2      186.54      146.51     17.80 o 
  -7   1   2        0.10        7.31      7.06 o 
  -6   1   2      732.16      495.21     60.52 o 
  -5   1   2      307.17      390.93     26.69 o 
  -4   1   2       29.62       63.11     26.39 o 
  -3   1   2       30.63       29.70      5.05 o 
  -2   1   2     1304.91     1631.29     63.71 o 
  -1   1   2      125.30      157.29     12.69 o 
   0   1   2     2135.06     2451.89    126.06 o 
   1   1   2     8105.35     8961.69    501.99 o 
   2   1   2        3.53       26.33      4.45 o 
   3   1   2     1700.72     1777.70    233.78 o 
   4   1   2     1065.04     1285.81    109.12 o 
   5   1   2       27.66       51.61      7.77 o 
   6   1   2       11.89       18.14      9.20 o 
   7   1   2      112.31      125.80     14.12 o 
   8   1   2      399.27      516.79     60.44 o 
   9   1   2       96.65       87.91     18.78 o 
  10   1   2       47.35       15.06     17.93 o 
  11   1   2      213.86      169.31     31.69 o 
  12   1   2       57.63       52.95     19.57 o 
  13   1   2       26.02      -20.13     45.78 o 
  14   1   2       13.66       -2.34     39.41 o 
 -13   2   2     2032.59     2112.78    701.57 o 
 -12   2   2     9148.83     7411.50   1595.47 o 
 -11   2   2    10596.24     9095.89   1962.88 o 
 -10   2   2     5437.94     3760.01    460.97 o 
  -9   2   2       10.21        0.63     12.91 o 
  -8   2   2     6820.48     5035.32   1308.01 o 
  -7   2   2    30071.88    22392.63   2501.43 o 
  -6   2   2    25065.42    22154.81   3876.23 o 
  -5   2   2     6512.48     6001.69     51.18 o 
  -4   2   2      407.61      424.16     45.18 o 
  -3   2   2    35899.43    39228.62   1750.04 o 
  -2   2   2    60714.20    68840.48   2147.93 o 
  -1   2   2    32346.08    32451.22    462.06 o 
   0   2   2     1585.62     1903.51    173.51 o 
   1   2   2    11329.35    12053.11    528.57 o 
   2   2   2    38670.37    35232.31   1794.14 o 
   3   2   2    53233.63    50274.71   4489.10 o 
   4   2   2    13232.25    10399.25   1336.79 o 
   5   2   2       92.06      104.30     11.88 o 
   6   2   2    13268.15    10804.40   2003.04 o 
   7   2   2    29798.72    27097.71   3405.90 o 
   8   2   2    17521.80    12571.12   1476.75 o 
   9   2   2     3513.36     2944.33    764.14 o 
  10   2   2      587.37      568.71     41.74 o 
  11   2   2     9559.26    10331.58    817.88 o 
  12   2   2    12314.14    15665.15    747.35 o 
  13   2   2     4373.18     3822.74   1339.86 o 
 -12   3   2       40.71       46.31     16.56 o 
 -11   3   2      118.76      105.28     47.05 o 
 -10   3   2      455.69      358.65    142.98 o 
  -9   3   2     1531.00     1123.06    134.88 o 
  -8   3   2     1172.35      964.64    116.56 o 
  -7   3   2      134.44      130.70     24.65 o 
  -6   3   2     1268.68     1389.35    324.27 o 
  -5   3   2     2037.29     2183.71    307.70 o 
  -4   3   2     2053.48     2356.32    243.11 o 
  -3   3   2     1218.59     1429.66    110.78 o 
  -2   3   2        5.03       -3.07      5.96 o 
  -1   3   2      847.58      865.96     27.43 o 
   0   3   2     1467.77     1862.55     96.25 o 
   1   3   2     2538.65     2716.66    237.92 o 
   2   3   2      356.82      332.72     28.27 o 
   3   3   2       35.08       31.31      6.35 o 
   4   3   2      336.05      313.94     36.60 o 
   5   3   2     4575.01     4021.50    733.45 o 
   6   3   2     2148.39     1926.69    663.84 o 
   7   3   2      111.36       79.22     21.20 o 
   8   3   2      260.14      193.16     60.15 o 
   9   3   2      424.71      505.29    132.04 o 
  10   3   2     1384.01     1347.67    146.22 o 
  11   3   2      762.10      656.51    114.67 o 
  12   3   2       36.65       17.20     20.71 o 
  -9   4   2       48.48       33.18     29.07 o 
  -8   4   2     2966.65     2572.43    638.57 o 
  -7   4   2     8512.94     8883.43   1845.73 o 
  -6   4   2     8852.78     8401.35    588.35 o 
  -5   4   2     2720.24     2797.58    264.78 o 
  -4   4   2      702.25      817.67    114.95 o 
  -3   4   2     8870.30    10506.39    687.86 o 
  -2   4   2    16305.81    18619.27    384.41 o 
  -1   4   2     9843.17    10933.96    688.38 o 
   0   4   2      303.74      346.44     18.45 o 
   1   4   2     3552.69     3984.53     72.45 o 
   2   4   2    13304.42    14236.58    680.09 o 
   3   4   2    15649.75    17467.54   1240.29 o 
   4   4   2     6523.71     6315.84     79.94 o 
   5   4   2        5.95        9.88     13.88 o 
   6   4   2     6233.85     5255.83   1170.23 o 
   7   4   2     9813.15     7785.87   1141.03 o 
   8   4   2     6093.59     4375.03   1824.90 o 
   9   4   2      991.94      533.21     49.05 o 
  -6   5   2      555.38      494.26     84.91 o 
  -5   5   2     2304.72     2479.95    174.16 o 
  -4   5   2     1839.38     2078.11    102.66 o 
  -3   5   2      534.87      603.23     34.20 o 
  -2   5   2        0.21       -9.94     14.44 o 
  -1   5   2      821.56      979.27     31.00 o 
   0   5   2     2845.88     3681.57     97.54 o 
   1   5   2     2462.40     2902.81     58.27 o 
   2   5   2      564.53      559.08     31.47 o 
   3   5   2       22.01       31.56     17.97 o 
   4   5   2     1495.11     1432.16     46.61 o 
   5   5   2     2687.63     2955.94     99.27 o 
   6   5   2     1501.16     1542.08    282.85 o 
 -13   1   3     2514.91     2402.32    294.41 o 
 -12   1   3      273.07      478.77    158.02 o 
 -11   1   3    11579.33    14230.66   5454.77 o 
 -10   1   3    21008.82    15195.71   1324.72 o 
  -9   1   3     9761.50     8021.77   2460.89 o 
  -8   1   3      901.42      686.71    110.03 o 
  -7   1   3     3723.92     2828.71    623.51 o 
  -6   1   3    36031.90    27514.30    722.30 o 
  -5   1   3    54975.84    40545.00    682.67 o 
  -4   1   3    17134.29    16344.00    555.72 o 
  -3   1   3      307.35      297.55     68.65 o 
  -2   1   3    16805.22    18111.73    410.02 o 
  -1   1   3    43679.64    50120.40   1921.33 o 
   0   1   3    46947.98    45609.68   6264.37 o 
   1   1   3     7113.26     6179.13   1155.45 o 
   2   1   3     1702.98     1401.93    161.58 o 
   3   1   3    40199.60    43747.29   2824.74 o 
   4   1   3    68112.94    72510.95   3297.63 o 
   5   1   3    27917.90    27995.12   2102.83 o 
   6   1   3      526.45      493.97     76.19 o 
   7   1   3    11516.94    13666.86    777.59 o 
   8   1   3    25841.94    29513.79   1650.11 o 
   9   1   3    21175.17    26575.49   1320.20 o 
  10   1   3     6114.75     7485.01    801.63 o 
  11   1   3       58.21       54.16     41.76 o 
  12   1   3     4046.04     4158.60    726.75 o 
  13   1   3     9359.38     9213.94   2764.76 o 
 -13   2   3      267.22      163.97     96.19 o 
 -12   2   3      138.35       94.84     66.70 o 
 -11   2   3       21.42       -7.05     12.04 o 
 -10   2   3       81.73       93.86     22.25 o 
  -9   2   3      457.61      286.54     18.25 o 
  -8   2   3     1237.14      864.39    303.01 o 
  -7   2   3      932.67      723.21     89.49 o 
  -6   2   3      279.71      236.44     30.98 o 
  -5   2   3        4.65       24.30     23.97 o 
  -4   2   3      224.85      227.44     12.79 o 
  -3   2   3      669.30      847.01     58.36 o 
  -2   2   3     2008.44     2447.26     97.03 o 
  -1   2   3       33.33       48.07      5.44 o 
   0   2   3      269.58      293.52     21.44 o 
   1   2   3     1146.86     1073.98     18.30 o 
   2   2   3      478.65      507.03     71.47 o 
   3   2   3      710.87      686.57    104.46 o 
   4   2   3       11.87       32.77      7.31 o 
   5   2   3       63.56       56.32      5.36 o 
   6   2   3      858.50      884.79     76.12 o 
   7   2   3     2096.74     1844.78    170.54 o 
   8   2   3      638.53      723.87     88.65 o 
   9   2   3      220.00      185.99     26.99 o 
  10   2   3       35.17       46.35     23.86 o 
  11   2   3      196.08      255.05     33.35 o 
  12   2   3      546.73      578.99     83.92 o 
  13   2   3       79.90       86.71     27.46 o 
 -11   3   3     4683.47     3145.24    379.97 o 
 -10   3   3     8943.15     6279.73   1284.30 o 
  -9   3   3     7069.32     5773.54   1389.89 o 
  -8   3   3      782.27      727.86     40.90 o 
  -7   3   3     3544.73     3423.65    336.06 o 
  -6   3   3    15001.73    14493.28   1033.32 o 
  -5   3   3    20003.42    21056.56   2857.76 o 
  -4   3   3     8625.81     8597.29   1328.11 o 
  -3   3   3       23.95      143.75     99.46 o 
  -2   3   3    14404.91    16977.97    146.71 o 
  -1   3   3    31450.61    38862.95   2393.26 o 
   0   3   3    25278.50    30632.04    910.46 o 
   1   3   3     7003.24     7121.36     54.21 o 
   2   3   3     3150.34     3215.95    182.66 o 
   3   3   3    15975.80    13553.00   1624.06 o 
   4   3   3    24702.80    22072.76   2311.49 o 
   5   3   3    20101.06    17356.63   2648.06 o 
   6   3   3      636.55      550.29     73.95 o 
   7   3   3     5384.18     4530.93   1711.92 o 
   8   3   3    14875.30    11570.64   2604.36 o 
   9   3   3    10858.78     9903.09   1637.03 o 
  10   3   3     2981.40     2279.56     58.69 o 
  11   3   3       21.57       10.48     28.46 o 
  -9   4   3      708.77      608.86     69.74 o 
  -8   4   3     1410.11     1412.23    426.35 o 
  -7   4   3      982.86     1005.53    155.77 o 
  -6   4   3      285.86      398.54    115.10 o 
  -5   4   3       32.20       31.43     15.59 o 
  -4   4   3     2221.52     2511.26    159.93 o 
  -3   4   3     3776.07     5000.47     64.18 o 
  -2   4   3     1156.73     1460.80     35.41 o 
  -1   4   3      289.19      360.63     21.49 o 
   0   4   3      571.64      626.54     19.12 o 
   1   4   3     3553.22     3860.49    129.02 o 
   2   4   3     3398.02     3887.98    169.58 o 
   3   4   3      973.20     1024.17     54.03 o 
   4   4   3       35.01       39.61     11.32 o 
   5   4   3      198.45      196.23     40.77 o 
   6   4   3     1932.83     1718.87    355.54 o 
   7   4   3     3130.23     2774.10    598.60 o 
   8   4   3      773.24      642.74    185.72 o 
   9   4   3        0.56       -1.51     17.55 o 
  -6   5   3     3565.44     3580.76     81.84 o 
  -5   5   3     4975.46     5611.67    534.96 o 
  -4   5   3     2338.48     2806.23    114.37 o 
  -3   5   3        2.42       -1.68     26.02 o 
  -2   5   3     2802.35     3291.56     99.64 o 
  -1   5   3     8155.57     9413.65   1194.12 o 
   0   5   3     5303.35     5884.31    115.89 o 
   1   5   3      431.91      554.60     32.46 o 
   2   5   3      241.34      287.98     25.80 o 
   3   5   3     3931.28     4241.38    127.36 o 
   4   5   3     6292.36     6138.81     90.98 o 
   5   5   3     2605.81     2794.93    287.57 o 
   6   5   3      112.74       44.37     28.65 o 
 -14   0   4     7176.67    13563.05    278.12 o 
 -13   0   4     7925.11    21433.33    401.03 o 
 -12   0   4     4755.81    15895.00    372.39 o 
 -11   0   4      485.89      954.09    118.70 o 
 -10   0   4    12813.31    13290.08    194.06 o 
  -9   0   4    29017.72    27484.64    297.50 o 
  -7   0   4    10747.92     6735.57    842.83 o 
  -6   0   4      730.02      500.43     63.47 o 
  -5   0   4    17878.74    13400.70   1226.64 o 
  -4   0   4    64025.16    74271.29   2704.16 o 
  -3   0   4    70305.52    64678.50   5425.60 o 
  -2   0   4     2530.05     2837.34     65.56 o 
  -1   0   4    37136.53    31741.55   2358.25 o 
   0   0   4    77076.23    60254.90   3224.91 o 
   1   0   4    54625.75    45214.76   2125.30 o 
   2   0   4    30972.69    31714.46    232.72 o 
   3   0   4      232.49      387.83     32.39 o 
   4   0   4    32441.52    39961.42    480.09 o 
   5   0   4    51946.22    53557.15    476.34 o 
   6   0   4    45889.11    57654.05    927.13 o 
   7   0   4    12021.19    12308.50    475.55 o 
   8   0   4     1539.50     1213.35    126.66 o 
   9   0   4    17782.76    16064.89   2737.01 o 
  10   0   4    23558.56    24834.94   3503.35 o 
  11   0   4    11907.12    14017.41    607.49 o 
  12   0   4       19.10       31.15     21.98 o 
 -13   1   4       15.25       29.49     53.45 o 
 -12   1   4      404.35      390.90     46.81 o 
 -11   1   4      337.90      321.99    134.38 o 
 -10   1   4      255.57      242.26    148.98 o 
  -9   1   4      539.73      346.28    126.30 o 
  -8   1   4      198.10      200.33     51.52 o 
  -7   1   4      620.72      483.61    117.43 o 
  -6   1   4     1862.30     1402.60    127.64 o 
  -5   1   4      507.14      441.08     32.29 o 
  -4   1   4      174.64      214.34     39.29 o 
  -3   1   4      943.73     1101.88    126.58 o 
  -2   1   4      608.81      631.14     77.23 o 
  -1   1   4     3059.77     2425.85    618.77 o 
   0   1   4       10.31       44.04      5.85 o 
   1   1   4       72.86      101.37     11.62 o 
   2   1   4      434.45      491.41     46.30 o 
   3   1   4     4383.70     4119.06    364.85 o 
   4   1   4     2114.92     2420.30     93.23 o 
   5   1   4       32.37       50.85      7.68 o 
   6   1   4        7.04       11.56      8.49 o 
   7   1   4      134.14      118.68     15.75 o 
   8   1   4     1430.81     1797.25    241.95 o 
   9   1   4      323.83      368.06     36.13 o 
  10   1   4       18.57       28.11     20.55 o 
  11   1   4        7.67        6.72     25.49 o 
  12   1   4        7.40       22.81     24.25 o 
  13   1   4      283.05      413.72    142.62 o 
 -13   2   4     5237.74     4860.42   3342.90 o 
 -12   2   4     2846.32     2224.16   1852.85 o 
 -11   2   4        8.57       23.10     16.29 o 
 -10   2   4     3824.12     2559.61    688.14 o 
  -9   2   4    17897.99    12690.01   2377.70 o 
  -8   2   4    15062.85    12508.69    496.07 o 
  -7   2   4     1146.69      939.03    135.10 o 
  -6   2   4      511.99      426.30     84.11 o 
  -5   2   4    14896.12    14176.50    844.03 o 
  -4   2   4    40351.34    38661.10   2009.90 o 
  -3   2   4    23007.71    26502.80    187.28 o 
  -2   2   4      823.29      997.76     25.81 o 
  -1   2   4    10870.70    11887.23    953.23 o 
   0   2   4    43560.30    45748.40   1354.08 o 
   1   2   4    44501.00    43223.50   1719.21 o 
   2   2   4     8070.03     7424.82    755.12 o 
   3   2   4      635.69      660.63     44.49 o 
   4   2   4    11176.96     9984.71   1675.75 o 
   5   2   4    31954.79    28031.79   1884.81 o 
   6   2   4    25147.40    24926.87   1517.34 o 
   7   2   4     3757.21     4616.87    114.57 o 
   8   2   4     1425.67     1482.09    143.83 o 
   9   2   4    13842.66    13862.18    530.12 o 
  10   2   4    18299.20    24093.94    487.01 o 
  11   2   4     5674.24     5535.41    319.54 o 
  12   2   4       61.84      113.18     36.73 o 
  13   2   4     2472.89     2599.09    111.07 o 
 -11   3   4      548.05      347.86     34.11 o 
 -10   3   4      534.87      374.29     23.33 o 
  -9   3   4       58.63       61.06     45.50 o 
  -8   3   4      289.04      280.29     55.08 o 
  -7   3   4     2668.09     2249.80    164.21 o 
  -6   3   4     1553.75     1452.15    138.49 o 
  -5   3   4      117.84      121.02     24.39 o 
  -4   3   4       35.91       77.02     17.05 o 
  -3   3   4      699.24      916.53     51.04 o 
  -2   3   4     1991.04     2619.09     91.11 o 
  -1   3   4     1027.62     1241.77     36.55 o 
   0   3   4      797.33      829.82     18.06 o 
   1   3   4       59.63       75.96      8.38 o 
   2   3   4     2291.03     2279.92    142.47 o 
   3   3   4     4459.21     3895.17    400.27 o 
   4   3   4     2920.01     2794.94    291.49 o 
   5   3   4       90.82       80.27     11.75 o 
   6   3   4      483.48      448.63     84.14 o 
   7   3   4     1011.66     1025.08    340.60 o 
   8   3   4     1410.34     1220.99    187.97 o 
   9   3   4      947.49      892.82     47.23 o 
  10   3   4       85.86      137.30     28.98 o 
  11   3   4      330.02      357.82     45.26 o 
  -9   4   4     5347.53     4531.01    160.31 o 
  -8   4   4     4762.29     4675.89    734.90 o 
  -7   4   4     1365.84     1357.06    241.52 o 
  -6   4   4     1037.42     1073.69    105.59 o 
  -5   4   4     6969.99     8087.01    606.05 o 
  -4   4   4     9426.07    11257.23    829.57 o 
  -3   4   4     7641.30     9328.70    387.02 o 
  -2   4   4      774.62      905.79     24.80 o 
  -1   4   4     3009.04     3330.38    363.58 o 
   0   4   4    13096.02    13809.31    883.71 o 
   1   4   4    13569.52    13829.38    969.77 o 
   2   4   4     3367.91     3353.22     83.57 o 
   3   4   4      126.92      150.83     29.37 o 
   4   4   4     4871.30     4705.55    232.69 o 
   5   4   4     8737.15     4763.22     98.29 o 
   6   4   4     7108.14     5951.07   1595.88 o 
   7   4   4     1499.94     1243.93    186.61 o 
   8   4   4     1551.27     1160.65    314.21 o 
   9   4   4     5868.42     4920.68    701.15 o 
  -5   5   4      342.01      376.68     37.08 o 
  -4   5   4       45.74        9.18     20.62 o 
  -3   5   4      811.22      969.94     56.89 o 
  -2   5   4     1774.89     2056.57    189.40 o 
  -1   5   4     1407.12     1633.75     96.61 o 
   0   5   4      134.91      158.02     36.79 o 
   1   5   4        5.77        3.46     24.81 o 
   2   5   4      627.86      731.28     30.14 o 
   3   5   4     2879.75     3173.43    296.19 o 
   4   5   4     1530.69     1394.79     73.95 o 
   5   5   4       22.91       38.10     19.27 o 
 -13   1   5     5052.70     7116.22   2573.33 o 
 -12   1   5    11028.28    13879.12   6821.26 o 
 -11   1   5     7849.10     7327.47   2073.63 o 
 -10   1   5     1387.48     1141.03    387.69 o 
  -9   1   5     2804.72     2928.21   1697.41 o 
  -8   1   5    24649.58    18315.32   2355.55 o 
  -7   1   5    30379.04    23752.15   6084.18 o 
  -6   1   5     8937.92     7085.31    373.56 o 
  -5   1   5      532.57      549.16     15.33 o 
  -4   1   5    15736.11    16418.34   1066.27 o 
  -3   1   5    38982.86    36362.34   3648.80 o 
  -2   1   5    49884.64    38518.39   4589.65 o 
  -1   1   5    10083.92     8232.50   1589.42 o 
   0   1   5     4100.38     3467.92    636.07 o 
   1   1   5    49356.57    40053.65   2793.55 o 
   2   1   5    83340.55    62369.16  10940.71 o 
   3   1   5    40363.40    34470.42   3281.07 o 
   4   1   5     1971.19     2085.01    226.81 o 
   5   1   5    12825.27    14562.34    936.50 o 
   6   1   5    34027.00    40244.21   3332.59 o 
   7   1   5    30281.91    31734.63   7081.58 o 
   8   1   5     8960.63    12035.14   1351.73 o 
   9   1   5      277.42      258.76     39.74 o 
  10   1   5     7059.08     9192.88    641.71 o 
  11   1   5    15347.38    18739.98   2586.29 o 
  12   1   5    12268.59    10212.20   5446.77 o 
  13   1   5     1395.04     1312.82    185.58 o 
 -12   2   5       21.51       12.18     22.93 o 
 -11   2   5      547.02      387.25    234.68 o 
 -10   2   5      798.79      600.18    108.06 o 
  -9   2   5      152.50      143.00     19.20 o 
  -8   2   5      685.65      540.27     58.21 o 
  -7   2   5      281.39      242.43     15.99 o 
  -6   2   5     1658.85     1333.47    117.20 o 
  -5   2   5     2103.86     1749.85    330.59 o 
  -4   2   5      576.04      715.44     50.20 o 
  -3   2   5       23.92       26.86      4.54 o 
  -2   2   5      617.50      662.03     48.45 o 
  -1   2   5     3364.55     3351.62     35.53 o 
   0   2   5     5890.92     7694.13    115.75 o 
   1   2   5      676.94      701.43     44.33 o 
   2   2   5       26.65       30.39      6.89 o 
   3   2   5     1242.00      936.05     98.66 o 
   4   2   5     1895.51     1849.36    232.22 o 
   5   2   5     2221.01     2113.83    161.91 o 
   6   2   5     3166.69     3343.38     70.58 o 
   7   2   5       15.92       30.58     13.61 o 
   8   2   5      552.51      644.41     31.19 o 
   9   2   5     1058.35     1345.26    170.93 o 
  10   2   5      921.09     1132.60     80.08 o 
  11   2   5       50.63       35.16     25.86 o 
  12   2   5       87.58       94.05     33.03 o 
 -11   3   5     3065.55     2341.90    718.40 o 
 -10   3   5      337.71      248.18     19.64 o 
  -9   3   5     1806.44     1568.22     40.21 o 
  -8   3   5     9346.94     8922.46   2411.02 o 
  -7   3   5    14608.87    13451.51   1464.34 o 
  -6   3   5     4400.67     4303.95    367.68 o 
  -5   3   5      277.71      302.81     33.87 o 
  -4   3   5     8522.36    10493.79    398.83 o 
  -3   3   5    17791.54    19124.12   1000.14 o 
  -2   3   5    12549.49    14583.85    246.98 o 
  -1   3   5     5368.89     6517.03    221.37 o 
   0   3   5     1143.66     1001.99    115.06 o 
   1   3   5    16507.62    15209.33   1352.77 o 
   2   3   5    22667.27    21814.51   1420.84 o 
   3   3   5    10526.21     8704.92    971.45 o 
   4   3   5       72.15       93.41     11.43 o 
   5   3   5     4838.64     3949.68    524.22 o 
   6   3   5    13372.89    11990.63   2613.91 o 
   7   3   5    12837.90    11836.02   1913.05 o 
   8   3   5     3071.31     2786.25    460.29 o 
   9   3   5      135.36      119.93     25.39 o 
  10   3   5     6293.13     6510.84    375.01 o 
  11   3   5     7797.21     7583.40    176.18 o 
  -9   4   5      537.77      459.11     41.63 o 
  -8   4   5       44.45       31.68     16.34 o 
  -7   4   5       73.81       12.43     28.60 o 
  -6   4   5      702.47      839.87     80.54 o 
  -5   4   5     2554.71     3079.25    102.47 o 
  -4   4   5      860.83      964.29     34.11 o 
  -3   4   5        2.57        5.61     13.42 o 
  -2   4   5      601.96      603.71     55.09 o 
  -1   4   5     2019.39     2374.75    200.70 o 
   0   4   5     2372.74     2590.97    294.25 o 
   1   4   5      520.10      431.47     61.62 o 
   2   4   5      390.02      440.04     54.96 o 
   3   4   5      115.89       84.14     15.47 o 
   4   4   5      908.58      980.88     80.20 o 
   5   4   5     2995.98     2437.67    394.13 o 
   6   4   5      267.97      205.75    108.03 o 
   7   4   5       94.92       49.30     18.76 o 
   8   4   5      706.99      630.67    278.07 o 
   9   4   5      955.37      908.19    234.64 o 
  -5   5   5       23.66       -2.34     17.56 o 
  -4   5   5     2297.37     2767.16     57.55 o 
  -3   5   5     5216.94     5924.72    520.42 o 
  -2   5   5     5228.20     6357.20     92.60 o 
  -1   5   5      902.27      791.26    232.39 o 
   0   5   5      298.13      271.22     78.17 o 
   1   5   5     4344.66     5013.82    113.08 o 
   2   5   5     6982.64     7889.54    311.12 o 
   3   5   5     2801.82     2623.02     57.36 o 
   4   5   5       76.36       79.38     20.09 o 
   5   5   5     1755.12     1490.01     79.66 o 
 -13   0   6        7.47       11.33     50.83 o 
 -12   0   6     3369.72     6106.45    170.75 o 
 -11   0   6    10834.92    11910.91    249.38 o 
 -10   0   6     9185.92    14188.00    247.60 o 
  -9   0   6     2555.24     2841.66    105.78 o 
  -8   0   6     1140.52     1120.58    147.11 o 
  -7   0   6    14906.47    13763.82    299.42 o 
  -6   0   6    34109.45    32908.28   1032.59 o 
  -5   0   6    15536.88    15371.81    316.16 o 
  -4   0   6       43.07      112.05     13.26 o 
  -3   0   6    14000.65    13026.06    742.94 o 
  -2   0   6    70517.46    57817.65   2111.41 o 
  -1   0   6    62012.73    61036.36   1467.76 o 
   0   0   6     8598.18     9041.14    296.54 o 
   1   0   6      488.01      602.52     18.91 o 
   2   0   6    14404.42    14642.58     97.82 o 
   3   0   6    62851.11    80721.73   4114.40 o 
   4   0   6    35320.02    55364.85   5309.35 o 
   5   0   6     5275.78     6954.44     76.11 o 
   6   0   6     1090.95     1421.86     47.02 o 
   7   0   6    24960.57    26018.38    213.15 o 
   8   0   6    29308.92    31376.13   1890.06 o 
   9   0   6    11600.97     8933.59   1225.51 o 
  10   0   6       74.96       97.36     60.38 o 
  11   0   6     5736.70     8368.38    240.39 o 
  12   0   6    11533.85    18840.58    353.76 o 
  13   0   6    11309.82    11862.70    229.63 o 
 -13   1   6       68.65       87.47     64.73 o 
 -12   1   6       22.13       62.53     39.04 o 
 -11   1   6        5.07        5.93     18.46 o 
 -10   1   6      208.01      186.08    153.52 o 
  -9   1   6       12.34        6.94     11.78 o 
  -8   1   6       10.46       12.28      7.59 o 
  -7   1   6        4.76        1.75      7.17 o 
  -6   1   6      572.19      607.73     48.16 o 
  -5   1   6      107.26       95.13     13.65 o 
  -4   1   6      306.86      289.54     16.76 o 
  -3   1   6      423.92      351.03     24.66 o 
  -2   1   6      456.25      455.51     61.33 o 
  -1   1   6      671.14      757.10     81.85 o 
   0   1   6       34.92       45.07      7.27 o 
   1   1   6     2228.52     2462.00    242.41 o 
   2   1   6     2910.65     2970.39    360.51 o 
   3   1   6       96.90      109.88     16.53 o 
   4   1   6      219.25      247.68     16.55 o 
   5   1   6       89.72       96.75     18.81 o 
   6   1   6       15.17       19.95     12.66 o 
   7   1   6      239.59      339.06     25.13 o 
   8   1   6       11.91        5.03     13.66 o 
   9   1   6      160.45      162.22     24.22 o 
  10   1   6       41.53       95.54     24.19 o 
  11   1   6      327.17      333.99     58.80 o 
  12   1   6       20.52       20.77     23.03 o 
  13   1   6        0.39      -38.19     38.19 o 
 -12   2   6     3181.03     3276.53   2703.49 o 
 -11   2   6     8481.20     8405.95   6452.11 o 
 -10   2   6     8929.13     6890.57   1062.21 o 
  -9   2   6     2122.53     1902.12    534.83 o 
  -8   2   6      465.13      480.84     36.31 o 
  -7   2   6    11686.18    11050.78    583.30 o 
  -6   2   6    24716.39    26095.86   2062.04 o 
  -5   2   6    18701.31    18337.36   1870.04 o 
  -4   2   6     1139.34     1177.25     62.80 o 
  -3   2   6    11845.99    12941.62    787.17 o 
  -2   2   6    29991.27    32053.15    409.04 o 
  -1   2   6    29297.10    23227.44   1863.54 o 
   0   2   6    15229.84    15341.95   1174.30 o 
   1   2   6      194.94      185.83     34.47 o 
   2   2   6    17416.30    13278.49   2565.08 o 
   3   2   6    27702.43    22129.42   3514.66 o 
   4   2   6    28929.90    26916.27   2888.32 o 
   5   2   6     3780.09     3665.32    124.07 o 
   6   2   6     4502.50     4458.62    128.22 o 
   7   2   6    12774.52    15588.32   1573.83 o 
   8   2   6    20366.32    23276.69   1269.78 o 
   9   2   6    10932.33    13318.40    876.03 o 
  10   2   6      116.77      111.30     24.82 o 
  11   2   6     4943.96     5165.52   1683.69 o 
  12   2   6     8591.49     8346.21    272.97 o 
 -11   3   6       38.95       16.91     13.91 o 
 -10   3   6      205.06      209.36     50.10 o 
  -9   3   6     1421.54     1226.18    211.59 o 
  -8   3   6      754.48      643.78     27.28 o 
  -7   3   6       15.53       -5.56     21.35 o 
  -6   3   6        9.54        2.47     10.26 o 
  -5   3   6      624.12      762.45     73.17 o 
  -4   3   6     2947.40     3520.18    134.12 o 
  -3   3   6      849.54      710.80     21.66 o 
  -2   3   6      127.38      142.83     15.74 o 
  -1   3   6        8.72       11.75      6.34 o 
   0   3   6     1307.54     1445.27     28.81 o 
   1   3   6     3525.40     3508.05    197.84 o 
   2   3   6     3242.76     2874.49    284.18 o 
   3   3   6       60.84       46.94      8.60 o 
   4   3   6      805.50      527.31     47.66 o 
   5   3   6      704.77      668.52     82.47 o 
   6   3   6     1067.48      881.40     89.37 o 
   7   3   6      488.03      441.81     54.04 o 
   8   3   6       21.56       21.20     22.90 o 
   9   3   6      396.05      377.36     35.67 o 
  10   3   6      954.24      972.99     51.21 o 
  11   3   6      467.31      435.19    113.83 o 
  -8   4   6      187.54      173.98     32.60 o 
  -7   4   6     4215.65     4880.18    402.15 o 
  -6   4   6     9651.66    11035.72    262.78 o 
  -5   4   6     6825.09     7919.61    266.83 o 
  -4   4   6      208.57      192.72     19.11 o 
  -3   4   6     2349.81     2775.09    135.61 o 
  -2   4   6     8741.17     9720.84    390.97 o 
  -1   4   6    11060.74     8837.72   3862.73 o 
   0   4   6     3401.05     3474.73    225.18 o 
   1   4   6        4.03       15.10     10.78 o 
   2   4   6     5573.11     4363.46    653.34 o 
   3   4   6    15248.04    12451.20   1237.85 o 
   4   4   6     7698.81     7482.13    699.85 o 
   5   4   6      822.10      861.59     78.51 o 
   6   4   6     1176.87      838.46    161.85 o 
   7   4   6     6355.77     4755.60   1685.80 o 
   8   4   6     7385.37     5339.83   1589.10 o 
  -4   5   6     1311.36     1645.80     90.71 o 
  -3   5   6     1806.41     1953.71     90.90 o 
  -2   5   6      306.06      210.60    112.01 o 
  -1   5   6       72.86       37.58     19.00 o 
   0   5   6      964.10      810.42    252.42 o 
   1   5   6     2474.53     3352.41     97.17 o 
   2   5   6     1281.38     1643.72     74.70 o 
   3   5   6       85.83       65.00     15.38 o 
   4   5   6      368.37      397.33     32.58 o 
 -12   1   7      163.57      254.07    138.97 o 
 -11   1   7     1991.30     1648.29    479.52 o 
 -10   1   7     9968.53     9211.70   4242.70 o 
  -9   1   7    12011.10    12391.94   3704.97 o 
  -8   1   7     4894.46     4575.37    305.39 o 
  -7   1   7      467.35      476.83     35.25 o 
  -6   1   7    14467.89    15603.51    488.14 o 
  -5   1   7    26291.10    22598.03   1069.97 o 
  -4   1   7    24276.50    21682.12   1159.11 o 
  -3   1   7     4989.54     4514.88    142.81 o 
  -2   1   7     2715.71     2869.86    146.25 o 
  -1   1   7    29338.42    32313.89   2048.15 o 
   0   1   7    52659.98    49819.06   2606.28 o 
   1   1   7    23252.46    19528.68   3663.45 o 
   2   1   7      572.25      516.04     24.99 o 
   3   1   7    10928.14    10319.65    313.55 o 
   4   1   7    29983.15    30176.69   1403.21 o 
   5   1   7    30602.78    31487.91   2095.91 o 
   6   1   7     7652.49     7898.49    940.33 o 
   7   1   7     2498.68     2856.50     94.60 o 
   8   1   7    12453.35    15852.69    139.57 o 
   9   1   7    15225.64    17998.74    497.18 o 
  10   1   7    12470.81    12726.77   1776.83 o 
  11   1   7     2442.94     2095.68    176.60 o 
  12   1   7     1371.15     1514.91    104.66 o 
 -12   2   7      310.81      312.80     69.09 o 
 -11   2   7       14.07       20.25     17.76 o 
 -10   2   7       23.31       17.27     11.51 o 
  -9   2   7       30.09       16.02     17.73 o 
  -8   2   7      495.79      451.89     27.52 o 
  -7   2   7      312.62      316.83     27.71 o 
  -6   2   7      108.53      127.42     10.99 o 
  -5   2   7      114.45      106.67      9.47 o 
  -4   2   7      732.92      832.96     57.28 o 
  -3   2   7     1518.56     1587.80    117.42 o 
  -2   2   7     2309.09     2130.26    299.12 o 
  -1   2   7       73.99       83.83     12.88 o 
   0   2   7       82.01       83.41     13.92 o 
   1   2   7       28.72       30.60     11.83 o 
   2   2   7      222.09      228.76     38.63 o 
   3   2   7      549.00      387.00     70.23 o 
   4   2   7      249.26      224.59     17.26 o 
   5   2   7      382.67      361.57     50.11 o 
   6   2   7      304.76      352.65     17.60 o 
   7   2   7      272.78      326.27     36.35 o 
   8   2   7      383.13      464.27     28.93 o 
   9   2   7        5.27        6.50     19.29 o 
  10   2   7      148.61      160.75     36.91 o 
  11   2   7      721.72      860.85     59.27 o 
  12   2   7      352.81      478.07    120.01 o 
 -10   3   7     6259.18     5880.52    895.28 o 
  -9   3   7     9372.88     7835.04    710.38 o 
  -8   3   7     3108.63     2933.06    186.85 o 
  -7   3   7       15.20       15.55      9.49 o 
  -6   3   7     3521.02     3512.10     92.56 o 
  -5   3   7    18562.01    20301.09    625.33 o 
  -4   3   7    14802.68    16364.60   1169.81 o 
  -3   3   7     2959.14     3345.29     55.75 o 
  -2   3   7     1363.44     1273.01    471.43 o 
  -1   3   7    14477.58    17684.12    305.60 o 
   0   3   7    21514.61    22136.74   1474.81 o 
   1   3   7    13582.28    13130.42   1127.57 o 
   2   3   7      573.59      555.45     31.48 o 
   3   3   7     4108.44     3701.93    445.06 o 
   4   3   7    21540.53    17724.58   2681.34 o 
   5   3   7    22495.31    20124.37   2620.05 o 
   6   3   7     4123.54     3652.11    167.63 o 
   7   3   7      106.06       88.39     15.45 o 
   8   3   7     5897.60     5410.99    202.17 o 
   9   3   7    10310.96     9521.76    158.76 o 
  10   3   7     7531.89     7358.60    605.01 o 
  -8   4   7      661.66      617.02     34.94 o 
  -7   4   7     2303.47     2420.49    112.81 o 
  -6   4   7      703.93      782.74     33.42 o 
  -5   4   7       20.11       -8.05     16.70 o 
  -4   4   7      253.45      217.74     19.82 o 
  -3   4   7     2101.64     2201.58    257.38 o 
  -2   4   7     2448.55     2081.74    801.87 o 
  -1   4   7     1332.37     1356.12    124.41 o 
   0   4   7       29.93       21.17     13.95 o 
   1   4   7      783.11      618.77     88.24 o 
   2   4   7     1303.52     1121.22    104.68 o 
   3   4   7     2440.44     1964.44    265.10 o 
   4   4   7      829.71      695.09     85.16 o 
   5   4   7        2.33      -10.55     12.97 o 
   6   4   7     1179.47      935.32    150.64 o 
   7   4   7     2016.51     1519.55    495.58 o 
   8   4   7     1559.40     1277.91    426.49 o 
  -3   5   7      544.08      773.79     62.25 o 
  -2   5   7     1021.12     1147.56    193.35 o 
  -1   5   7     3481.09     3362.84    533.58 o 
   0   5   7     4347.20     4735.56    762.23 o 
   1   5   7     2568.52     2618.03    324.78 o 
   2   5   7      152.62      164.94     35.01 o 
   3   5   7     2013.53     1979.88     73.86 o 
 -12   0   8     5712.88     6891.10    156.33 o 
 -11   0   8      998.62      997.62     62.72 o 
 -10   0   8      790.42      767.61     55.04 o 
  -9   0   8     9471.45     6363.69    126.38 o 
  -8   0   8    20058.49    13554.72    178.80 o 
  -7   0   8    13422.04    13502.02    806.70 o 
  -6   0   8      762.74      731.21     18.75 o 
  -5   0   8     6985.91     6559.44    294.49 o 
  -4   0   8    34819.35    30957.00    977.22 o 
  -3   0   8    41554.96    41768.50   1043.29 o 
  -2   0   8    12993.50    12644.65    341.84 o 
  -1   0   8      258.67      257.87     24.59 o 
   0   0   8    10433.94     9786.74    603.23 o 
   1   0   8    42471.66    49550.37   1599.12 o 
   2   0   8    28539.51    29518.87    333.82 o 
   3   0   8     1019.35     1211.61     59.44 o 
   4   0   8     2209.46     2239.42    165.50 o 
   5   0   8    20474.13    26149.61   1817.70 o 
   6   0   8    33461.87    46131.06    476.11 o 
   7   0   8    22313.02    20031.31    267.92 o 
   8   0   8       54.70      123.75     44.28 o 
   9   0   8    14346.26    12268.13    245.17 o 
  10   0   8    13582.89    13453.53    286.08 o 
  11   0   8    10782.05    16208.69    384.09 o 
  12   0   8     3332.91     3943.65    178.14 o 
 -12   1   8        5.18      -20.20     20.20 o 
 -11   1   8      340.76      436.06    543.74 o 
 -10   1   8       82.95       57.30     23.70 o 
  -9   1   8        2.18      -10.19     10.19 o 
  -8   1   8        0.59        4.83      7.05 o 
  -7   1   8      235.70      268.71     25.54 o 
  -6   1   8      367.36      316.03     49.18 o 
  -5   1   8      143.91      122.06      7.92 o 
  -4   1   8      751.46      713.40     63.82 o 
  -3   1   8       67.30       83.65      9.20 o 
  -2   1   8      488.86      561.32     32.32 o 
  -1   1   8      158.81      169.16     13.01 o 
   0   1   8      105.52      102.68      7.86 o 
   1   1   8      260.83      288.23     42.91 o 
   2   1   8       12.65       11.85      7.70 o 
   3   1   8      922.62      967.13     27.15 o 
   4   1   8       83.95       94.86     32.99 o 
   5   1   8       12.31       17.51      8.56 o 
   6   1   8       22.28        7.52     12.03 o 
   7   1   8     1242.69     1406.19    100.49 o 
   8   1   8       10.05       25.75     18.91 o 
   9   1   8       83.46      104.36     28.06 o 
  10   1   8      347.85      532.48    153.71 o 
  11   1   8       13.64       44.91     29.82 o 
  12   1   8       92.05       54.93     24.43 o 
 -11   2   8     1122.54     1037.81    200.80 o 
 -10   2   8      845.96      859.96    109.98 o 
  -9   2   8     7442.48     7266.29    979.67 o 
  -8   2   8    12060.74    10466.26   1222.68 o 
  -7   2   8     7444.00     7492.10    363.61 o 
  -6   2   8      609.66      705.14     49.23 o 
  -5   2   8     4703.98     4996.72    180.87 o 
  -4   2   8    22792.61    18043.80   3565.66 o 
  -3   2   8    24788.20    19396.99   3464.66 o 
  -2   2   8     8320.83     8591.95    474.31 o 
  -1   2   8      396.41      372.10     43.91 o 
   0   2   8    17197.29    12984.59   2239.18 o 
   1   2   8    26180.68    21776.48   5251.03 o 
   2   2   8    20500.52    16487.11   1353.70 o 
   3   2   8     3969.77     3634.67    456.48 o 
   4   2   8     2803.32     2424.77    386.11 o 
   5   2   8    14406.83    13923.91    909.89 o 
   6   2   8    27802.24    26911.52    682.55 o 
   7   2   8    13524.29    14166.55    789.27 o 
   8   2   8      134.04      125.55     22.46 o 
   9   2   8     5509.75     5251.54    242.52 o 
  10   2   8    12400.24    14756.51   1922.21 o 
  11   2   8     6992.35     7993.42    489.07 o 
 -10   3   8      696.94      569.98     56.01 o 
  -9   3   8       14.30        6.16     11.08 o 
  -8   3   8      177.47      195.13     15.10 o 
  -7   3   8      271.50      272.22     28.06 o 
  -6   3   8     1361.23     1497.82     81.02 o 
  -5   3   8     1586.90     1777.30     48.41 o 
  -4   3   8      124.04      109.89     17.67 o 
  -3   3   8       76.85       65.43     13.62 o 
  -2   3   8      447.39      572.19     48.12 o 
  -1   3   8     2030.05     2437.22    313.60 o 
   0   3   8     2492.48     2438.29    174.79 o 
   1   3   8       26.99       20.67      8.71 o 
   2   3   8      560.14      425.82     32.89 o 
   3   3   8      902.86      666.98     87.95 o 
   4   3   8     2553.44     1777.65    310.09 o 
   5   3   8      386.20      360.43     44.18 o 
   6   3   8       93.63       94.77     12.01 o 
   7   3   8      116.30      125.99     18.41 o 
   8   3   8     1207.71     1203.79     93.76 o 
   9   3   8     1240.71     1423.26    206.60 o 
  10   3   8      623.93      563.75    139.53 o 
  -7   4   8     2722.50     2903.47    212.34 o 
  -6   4   8      138.20      147.76     20.60 o 
  -5   4   8     1255.52     1441.61     47.86 o 
  -4   4   8     6171.37     6438.68    468.20 o 
  -3   4   8     9933.55     8249.77    120.48 o 
  -2   4   8     2803.03     2839.29    235.43 o 
  -1   4   8      494.65      473.12     68.85 o 
   0   4   8     5898.01     6416.24   1659.63 o 
   1   4   8    10403.81     9757.99   2373.89 o 
   2   4   8     6857.82     6179.46    542.83 o 
   3   4   8     1412.83     1258.89     93.97 o 
   4   4   8      897.78      642.44    107.79 o 
   5   4   8     7193.11     6447.36   1035.60 o 
   6   4   8     7994.78     7029.12   2259.26 o 
   7   4   8     3860.26     2939.03    904.66 o 
 -12   1   9     5769.15     7744.76   4142.39 o 
 -11   1   9     7489.31     9915.87   5267.18 o 
 -10   1   9     3471.57     5057.33   3948.15 o 
  -9   1   9       12.85       11.59      9.90 o 
  -8   1   9     8004.95     9191.07   2497.66 o 
  -7   1   9    19885.50    18934.16   2978.60 o 
  -6   1   9    16638.03    18362.33   2433.61 o 
  -5   1   9     3402.31     4142.43    379.41 o 
  -4   1   9      854.11     1002.14     74.19 o 
  -3   1   9    14827.70    15067.87    490.50 o 
  -2   1   9    36648.89    39171.18   1613.04 o 
  -1   1   9    21831.67    21212.62    775.28 o 
   0   1   9     1095.42     1022.06    179.53 o 
   1   1   9    10704.91     9648.78    495.83 o 
   2   1   9    37109.72    34171.56   4349.57 o 
   3   1   9    34202.98    30242.02   1872.79 o 
   4   1   9     7268.48     6545.55    445.58 o 
   5   1   9     1398.18     1355.30     72.85 o 
   6   1   9    11064.67    10933.44   1686.33 o 
   7   1   9    19893.49    19635.39   1650.34 o 
   8   1   9    19343.84    27565.10   1198.32 o 
   9   1   9     4296.83     4608.91    403.23 o 
  10   1   9     1817.65     1514.51     63.01 o 
  11   1   9    11610.25    11388.76   2941.92 o 
  12   1   9     9106.84     8090.43   1189.14 o 
 -11   2   9       11.00        0.25     13.83 o 
 -10   2   9      378.51      397.92    109.59 o 
  -9   2   9     1166.00     1091.42    119.76 o 
  -8   2   9      816.98      736.07     30.81 o 
  -7   2   9        9.39        2.12      9.03 o 
  -6   2   9       97.32      102.08     19.12 o 
  -5   2   9      271.47      281.75     33.01 o 
  -4   2   9     2746.16     2847.85    344.00 o 
  -3   2   9     1239.52     1382.29     35.61 o 
  -2   2   9        0.15       -0.05      9.58 o 
  -1   2   9      161.37      180.24     22.45 o 
   0   2   9      573.29      581.18    134.27 o 
   1   2   9      650.40      590.89    135.30 o 
   2   2   9      593.40      524.43     74.19 o 
   3   2   9        7.51        9.08      9.46 o 
   4   2   9      534.37      505.48     22.01 o 
   5   2   9     2934.61     2973.49    261.44 o 
   6   2   9     2230.58     2078.10    117.21 o 
   7   2   9       23.01       44.65     14.86 o 
   8   2   9       81.35       89.11     18.96 o 
   9   2   9      427.75      470.21     33.28 o 
  10   2   9      788.62      966.59     46.33 o 
  11   2   9      591.94      858.79     95.20 o 
  -9   3   9      127.76      158.54     15.56 o 
  -8   3   9     3780.55     3849.03    342.13 o 
  -7   3   9     8905.97     9570.39    905.98 o 
  -6   3   9     4844.58     4452.02     90.19 o 
  -5   3   9      511.35      402.99    177.02 o 
  -4   3   9     1292.54     1208.09    442.73 o 
  -3   3   9     9441.74    11225.60    186.61 o 
  -2   3   9    14553.39    17466.79    995.18 o 
  -1   3   9     9579.62    10456.68   1438.34 o 
   0   3   9        9.64       29.91     10.47 o 
   1   3   9     7103.63     5493.84    683.66 o 
   2   3   9    13893.52    13065.04    990.56 o 
   3   3   9    13596.10    10345.24   2112.92 o 
   4   3   9     3586.42     2705.73    590.95 o 
   5   3   9      470.54      437.21     44.89 o 
   6   3   9     7286.31     6329.61    394.82 o 
   7   3   9     9407.95     9237.94    275.36 o 
   8   3   9     6408.14     6577.05    540.76 o 
   9   3   9      756.16      692.79     32.92 o 
  -6   4   9      212.70      209.15     25.80 o 
  -5   4   9     1636.13     1224.61    537.00 o 
  -4   4   9     1066.34     1111.93    168.55 o 
  -3   4   9      233.07      332.78     29.84 o 
  -2   4   9      126.31      107.92     17.88 o 
  -1   4   9     1136.16     1276.63    228.27 o 
   0   4   9      884.85      901.23    191.34 o 
   1   4   9      877.06     1105.68    164.38 o 
   2   4   9      432.71      380.76    133.02 o 
   3   4   9       31.09       24.69     10.80 o 
   4   4   9     1374.04      976.29    141.17 o 
   5   4   9     1826.20     1742.76    309.32 o 
   6   4   9      933.70      725.67     93.69 o 
 -11   0  10     6506.25     5874.01    136.30 o 
 -10   0  10     9103.08     6938.09    141.17 o 
  -9   0  10     5973.49     4777.08    109.43 o 
  -8   0  10     1380.45     1462.21     62.53 o 
  -7   0  10     3858.97     3053.88     72.36 o 
  -6   0  10    19271.67    17413.80    969.81 o 
  -5   0  10    22665.11    21716.15    520.80 o 
  -4   0  10     8638.70     9320.28   1147.87 o 
  -3   0  10     2417.86     2164.94    263.67 o 
  -2   0  10    12601.27    12819.67    749.17 o 
  -1   0  10    20767.54    20634.50    453.86 o 
   0   0  10    29085.96    26824.13   1058.23 o 
   1   0  10     4955.78     5749.08    444.51 o 
   2   0  10     4420.59     4149.78    218.86 o 
   3   0  10    28200.07    32609.20    321.93 o 
   4   0  10    33668.08    41019.42    392.14 o 
   5   0  10    23015.51    30859.32    376.88 o 
   6   0  10      774.07     1075.97     83.03 o 
   7   0  10    10934.05    10283.01    210.06 o 
   8   0  10    12634.11    10897.47    217.74 o 
   9   0  10    15629.73    15696.64    303.49 o 
  10   0  10     6721.05     4708.46    145.38 o 
  11   0  10      337.54      262.67     56.82 o 
 -11   1  10        3.24      -23.77     23.77 o 
 -10   1  10       17.16       10.49     23.09 o 
  -9   1  10       97.17      117.54     19.55 o 
  -8   1  10      413.90      400.65     91.19 o 
  -7   1  10      113.93      102.59     13.80 o 
  -6   1  10       82.84      117.40     14.09 o 
  -5   1  10        5.36        4.25      7.70 o 
  -4   1  10        6.51       14.48      6.45 o 
  -3   1  10      185.60      190.62      9.88 o 
  -2   1  10      709.17      713.35     27.96 o 
  -1   1  10       14.47       24.12      8.41 o 
   0   1  10       69.00       83.63     14.86 o 
   1   1  10     1177.77     1107.20    151.35 o 
   2   1  10      534.09      536.83     46.36 o 
   3   1  10        5.04        2.09     11.46 o 
   4   1  10      272.35      314.45     23.42 o 
   5   1  10       82.05       74.27     11.51 o 
   6   1  10      390.68      373.67     32.21 o 
   7   1  10      915.96      822.88    298.53 o 
   8   1  10      241.49      275.79     69.18 o 
   9   1  10        0.85       -7.20     29.75 o 
  10   1  10       74.12       50.26     33.31 o 
  11   1  10      274.82      310.80     50.11 o 
 -10   2  10     6819.26     6913.58   1138.24 o 
  -9   2  10     4448.07     3362.56    440.13 o 
  -8   2  10      213.31      196.34     19.08 o 
  -7   2  10     1925.15     2047.85     84.41 o 
  -6   2  10    14985.91    15362.18    638.45 o 
  -5   2  10    16954.90    14999.48   2003.84 o 
  -4   2  10     2169.68     2546.44    125.21 o 
  -3   2  10      288.95      276.63     21.18 o 
  -2   2  10     8401.39     8323.97    997.76 o 
  -1   2  10    22285.42    22905.34   2358.81 o 
   0   2  10    15765.69    13430.45   2206.58 o 
   1   2  10     2208.81     1728.94    500.01 o 
   2   2  10     2769.41     2145.30    425.05 o 
   3   2  10    15084.92    14021.54   1373.03 o 
   4   2  10    23669.15    22314.38   1209.46 o 
   5   2  10     9329.82     8570.97    115.75 o 
   6   2  10       25.99       28.81     11.39 o 
   7   2  10     4829.53     4543.24    383.08 o 
   8   2  10    15228.80    14313.75    241.31 o 
   9   2  10     8831.15     9426.20   1153.44 o 
  10   2  10     2124.36     2726.15    205.20 o 
  -8   3  10      860.80      679.53     36.43 o 
  -7   3  10      729.93      627.49    172.06 o 
  -6   3  10       23.39       27.99     16.87 o 
  -5   3  10       25.36       26.55     13.09 o 
  -4   3  10      403.48      341.13     98.57 o 
  -3   3  10     1031.70     1255.46    133.72 o 
  -2   3  10     1125.29     1299.62     68.10 o 
  -1   3  10       90.34       98.00     15.25 o 
   0   3  10     1245.65     1208.37     48.21 o 
   1   3  10     1843.89     1565.17    150.23 o 
   2   3  10     1150.99      854.21     84.09 o 
   3   3  10      452.47      385.64     71.99 o 
   4   3  10        1.10        5.42     11.23 o 
   5   3  10      251.16      224.68     22.89 o 
   6   3  10     1282.13     1181.77     47.67 o 
   7   3  10     1204.27     1141.75     29.82 o 
   8   3  10      372.69      431.28     31.12 o 
  -5   4  10     4987.29     4199.75   1037.96 o 
  -4   4  10     2006.98     1708.89    357.92 o 
  -3   4  10      148.73      181.99     25.07 o 
  -2   4  10     3755.60     4378.85   1004.50 o 
  -1   4  10     7736.31     8095.74    981.42 o 
   0   4  10     6499.00     5910.48    693.05 o 
   1   4  10      989.94      980.77     85.37 o 
   2   4  10     1247.28     1119.75    171.59 o 
   3   4  10     5775.85     4186.46    564.31 o 
   4   4  10     6306.06     5048.83    529.37 o 
   5   4  10     3379.68     2863.32    464.49 o 
 -10   1  11     4015.78     3655.92    673.81 o 
  -9   1  11     9083.18     8609.81    791.81 o 
  -8   1  11     6039.75     5792.83    163.05 o 
  -7   1  11      852.70      884.93     24.98 o 
  -6   1  11      742.60      664.21     57.38 o 
  -5   1  11     9936.53     9344.31    194.31 o 
  -4   1  11    23463.80    23895.02    848.76 o 
  -3   1  11     9956.23     9616.04    298.53 o 
  -2   1  11      147.98      199.43     28.13 o 
  -1   1  11     9764.64     9991.62   1124.87 o 
   0   1  11    22334.34    20731.18   1579.49 o 
   1   1  11    24783.45    23316.31   1224.00 o 
   2   1  11     8144.46     9264.74    374.16 o 
   3   1  11      983.98     1008.98     74.52 o 
   4   1  11    14433.66    14243.94    905.89 o 
   5   1  11    20558.49    20078.02    192.55 o 
   6   1  11    11891.83    12263.87   1433.23 o 
   7   1  11     1686.88     1500.47    253.08 o 
   8   1  11     1608.54     1728.37    677.51 o 
   9   1  11    10398.33    12040.18    669.46 o 
  10   1  11    11226.17    10425.68   2268.95 o 
  -9   2  11        5.76       -2.42     15.62 o 
  -8   2  11      159.93      152.15     15.53 o 
  -7   2  11      389.18      346.65     18.04 o 
  -6   2  11      280.94      326.24     36.19 o 
  -5   2  11       28.66       28.53     11.56 o 
  -4   2  11      332.07      313.96     18.98 o 
  -3   2  11      411.36      388.08     23.72 o 
  -2   2  11      465.63      527.27     27.09 o 
  -1   2  11      231.80      238.97     19.05 o 
   0   2  11       89.53       68.17     14.09 o 
   1   2  11      287.03      288.95     42.03 o 
   2   2  11     1154.51      881.36    166.90 o 
   3   2  11      991.04      834.22     26.00 o 
   4   2  11      506.77      604.70     30.10 o 
   5   2  11      102.53       92.57     12.92 o 
   6   2  11       39.33       39.69     12.66 o 
   7   2  11      561.58      570.33     75.27 o 
   8   2  11      400.27      507.64     43.60 o 
   9   2  11      126.85      123.93     30.00 o 
  -8   3  11     4835.50     4998.37    199.06 o 
  -7   3  11     1295.11     1250.25     43.20 o 
  -6   3  11      595.65      547.87     82.28 o 
  -5   3  11     6731.89     6787.73   1047.23 o 
  -4   3  11    10187.87    12232.44   1256.36 o 
  -3   3  11     7300.11     7427.56   1041.80 o 
  -2   3  11      389.86      332.99     78.49 o 
  -1   3  11     3202.70     3648.35    303.49 o 
   0   3  11    10191.91     8282.65   1707.19 o 
   1   3  11    12576.61    11559.56   1145.15 o 
   2   3  11     4680.13     3353.23    739.22 o 
   3   3  11      274.66      233.44     35.39 o 
   4   3  11     7076.28     5349.85    971.66 o 
   5   3  11     9971.52     8836.39    332.01 o 
   6   3  11     7651.84     6646.91    291.96 o 
   7   3  11     1014.55      791.74     66.80 o 
   8   3  11     1531.82     1507.89     45.29 o 
  -4   4  11        9.93        0.87     18.80 o 
  -3   4  11      471.18      566.57     73.58 o 
  -2   4  11     1139.22     1217.74     78.77 o 
  -1   4  11     1310.95     1346.24    233.79 o 
   0   4  11      279.72      293.86     30.24 o 
   1   4  11       10.00        1.01     13.55 o 
   2   4  11      477.92      366.76     63.70 o 
   3   4  11     1901.72     1665.24    235.06 o 
   4   4  11     1511.01     1144.67    224.44 o 
 -10   0  12      188.51      202.20     34.45 o 
  -9   0  12     2106.72     1808.10     68.80 o 
  -8   0  12     9503.87    10053.47    156.71 o 
  -7   0  12     7941.52     9920.92    160.26 o 
  -6   0  12     2302.90     2429.88    803.47 o 
  -5   0  12      959.40      810.29    138.50 o 
  -4   0  12     8302.83     8467.33   1044.70 o 
  -3   0  12    20876.64    19669.72    254.63 o 
  -2   0  12    19054.45    19859.48    231.47 o 
  -1   0  12      380.19      360.66     23.66 o 
   0   0  12     4035.95     4867.62    241.61 o 
   1   0  12    16397.71    17224.54    622.37 o 
   2   0  12    21109.86    25480.03    640.96 o 
   3   0  12    11976.80     8979.00    136.49 o 
   4   0  12     1204.04     1915.10    110.74 o 
   5   0  12     9652.51    12408.17    244.04 o 
   6   0  12    22003.45    29902.34    424.71 o 
   7   0  12    11856.21    12918.82    267.54 o 
   8   0  12     1456.99     1437.59     92.96 o 
   9   0  12      924.94      781.75     80.51 o 
  10   0  12     6161.64     4670.73    176.55 o 
 -10   1  12       15.67        4.62     29.72 o 
  -9   1  12        5.07       22.44     19.58 o 
  -8   1  12       11.87        5.05      9.73 o 
  -7   1  12      109.41      113.80     13.47 o 
  -6   1  12       42.98       63.83     12.32 o 
  -5   1  12       62.71       59.10      9.14 o 
  -4   1  12      144.01      148.83     22.24 o 
  -3   1  12      726.67      790.20     34.56 o 
  -2   1  12       35.84       37.46     10.53 o 
  -1   1  12       91.71      111.29     13.92 o 
   0   1  12     1247.83     1275.52     85.12 o 
   1   1  12       13.10       19.20     11.93 o 
   2   1  12      121.72      138.97     15.53 o 
   3   1  12       53.01       39.60     19.15 o 
   4   1  12       51.75       80.55     17.62 o 
   5   1  12       90.93      107.74     23.67 o 
   6   1  12        2.56       -6.65     30.10 o 
   7   1  12       53.73       45.02     29.16 o 
   8   1  12        5.01       -0.69     29.02 o 
   9   1  12      294.82      354.12     63.98 o 
  10   1  12       64.77       53.19     67.49 o 
  -9   2  12     1365.52     1656.58    223.90 o 
  -8   2  12     6200.31     6236.97     84.32 o 
  -7   2  12     9011.30     9148.39    217.72 o 
  -6   2  12     2323.14     2418.58    207.15 o 
  -5   2  12       98.68      120.44     13.84 o 
  -4   2  12     6059.37     5782.04    478.45 o 
  -3   2  12    14574.35    14315.36   1398.22 o 
  -2   2  12    11840.71    14224.51    173.84 o 
  -1   2  12     2157.20     2001.62     44.70 o 
   0   2  12     3042.23     2516.73    451.26 o 
   1   2  12     9867.65     9977.64   2323.95 o 
   2   2  12    14241.32    13488.56   2312.71 o 
   3   2  12    11739.41    10111.19    735.55 o 
   4   2  12      223.75      189.60     18.83 o 
   5   2  12     5387.92     4799.35    598.13 o 
   6   2  12    13805.59    12182.60    707.89 o 
   7   2  12    11389.04    11810.74   3310.84 o 
   8   2  12     2691.33     2825.97    245.92 o 
   9   2  12      454.16      490.37     50.35 o 
  -7   3  12       18.28       10.96     17.72 o 
  -6   3  12      678.11      722.82     57.24 o 
  -5   3  12      804.77      862.95     98.99 o 
  -4   3  12      162.01      204.22     31.55 o 
  -3   3  12      105.40      104.96     17.25 o 
  -2   3  12      287.46      303.93     26.77 o 
  -1   3  12     1481.58     1613.35    158.02 o 
   0   3  12     1241.19     1201.65     99.42 o 
   1   3  12      620.07      505.85    173.18 o 
   2   3  12       10.69        8.59     10.78 o 
   3   3  12      346.34      254.93     26.03 o 
   4   3  12      478.81      388.56     23.79 o 
   5   3  12      679.92      669.10     44.33 o 
   6   3  12      381.49      299.96     19.77 o 
   7   3  12        4.64        5.56     13.60 o 
  -2   4  12     4089.32     4591.63    113.64 o 
  -1   4  12      508.68      511.40     30.65 o 
   0   4  12      688.43      609.01    140.42 o 
   1   4  12     5074.72     4811.67    450.22 o 
   2   4  12     6482.91     8050.38    162.42 o 
  -9   1  13      493.41      453.69     30.74 o 
  -8   1  13     1009.76      979.28     36.03 o 
  -7   1  13     6000.16     5943.56    171.11 o 
  -6   1  13    10511.82    10903.40   2648.87 o 
  -5   1  13     6492.82     7448.23     77.41 o 
  -4   1  13      224.22      249.51     20.09 o 
  -3   1  13     4071.40     4695.06    461.76 o 
  -2   1  13    15311.49    13893.87   2757.51 o 
  -1   1  13    20161.98    18826.66    562.72 o 
   0   1  13     6601.67     6229.71    418.60 o 
   1   1  13     1101.01     1115.05     86.31 o 
   2   1  13    10248.25    10049.12    451.56 o 
   3   1  13    13271.86    14203.33   1594.50 o 
   4   1  13     9868.11     9275.14    226.17 o 
   5   1  13     2204.02     1809.99     62.51 o 
   6   1  13     1574.36     1162.38    163.45 o 
   7   1  13    12040.12    17557.16    341.59 o 
   8   1  13    13593.36     9493.58    247.79 o 
   9   1  13     5880.42     6020.46    452.28 o 
  -8   2  13      120.54      143.12     31.50 o 
  -7   2  13      122.82      108.01     30.66 o 
  -6   2  13       11.33        5.99     11.70 o 
  -5   2  13      412.49      613.72     49.75 o 
  -4   2  13      962.20     1024.11     85.00 o 
  -3   2  13      320.81      273.59     35.85 o 
  -2   2  13      131.89      122.83     16.01 o 
  -1   2  13       53.53       42.36     14.31 o 
   0   2  13       42.97       36.48     14.70 o 
   1   2  13     1035.91      900.38     83.48 o 
   2   2  13     1235.44     1128.18     49.63 o 
   3   2  13       64.61       41.22     15.15 o 
   4   2  13      140.18      131.13     33.93 o 
   5   2  13      371.26      335.49     55.80 o 
   6   2  13      238.89      259.49     26.66 o 
   7   2  13      304.68      270.37     46.10 o 
   8   2  13        0.50      -14.59     20.38 o 
  -5   3  13     2851.53     2512.08    441.70 o 
  -4   3  13       13.01       58.73     16.40 o 
  -3   3  13     2289.12     2363.22     68.01 o 
  -2   3  13     8059.21     8702.64    764.76 o 
  -1   3  13     7910.84     8105.98    602.95 o 
   0   3  13     1871.61     1588.31    296.14 o 
   1   3  13      422.83      492.28    189.56 o 
   2   3  13     7113.71     6066.85    978.75 o 
   3   3  13    10001.84     7868.68   1904.20 o 
   4   3  13     5175.44     3678.64    218.77 o 
   5   3  13      431.61      410.02     22.46 o 
  -8   0  14     2423.35     2182.36     70.77 o 
  -7   0  14      338.34      342.80     37.16 o 
  -6   0  14     5644.94     6676.92    112.90 o 
  -5   0  14    11055.71    11073.65    142.66 o 
  -4   0  14    10461.05    10944.93    145.85 o 
  -3   0  14     1416.05     1800.80     63.84 o 
  -2   0  14      309.17      375.01     27.98 o 
  -1   0  14     8799.38     9281.55    115.24 o 
   0   0  14    19727.98    21528.69    352.02 o 
   1   0  14     8602.84     9115.79    108.19 o 
   2   0  14      477.29      360.96     38.10 o 
   3   0  14     5436.50     6172.73    158.95 o 
   4   0  14    16487.04    25501.67    401.12 o 
   5   0  14    12592.02    16271.79    300.59 o 
   6   0  14     3231.13     4233.57    169.81 o 
   7   0  14      275.65      239.27     55.32 o 
  -8   1  14      110.89      133.49     27.33 o 
  -7   1  14       22.71       25.59     17.04 o 
  -6   1  14      283.66      355.99     26.41 o 
  -5   1  14      136.22      146.97     27.47 o 
  -4   1  14        3.07        5.35     10.41 o 
  -3   1  14      198.58      158.17     31.78 o 
  -2   1  14      405.33      366.11     23.23 o 
  -1   1  14       46.03       68.85     16.82 o 
   0   1  14      192.58      170.26     29.39 o 
   1   1  14        3.42       -3.09     12.14 o 
   2   1  14       29.54       48.00     14.78 o 
   3   1  14      102.03      105.83     18.86 o 
   4   1  14      425.59      438.37     31.44 o 
   5   1  14       28.17       17.83     26.00 o 
   6   1  14      107.55       93.14     41.19 o 
   7   1  14       19.31      -16.25     27.41 o 
   8   1  14      315.70      319.37     48.32 o 
  -6   2  14     4298.53     4808.63    524.80 o 
  -5   2  14     7687.96     8326.25     98.53 o 
  -4   2  14     5400.62     5371.95    265.43 o 
  -3   2  14      960.00     1072.56     64.73 o 
  -2   2  14     2160.96     2134.69    380.39 o 
  -1   2  14     8085.68     8376.60   1530.73 o 
   0   2  14    10006.79     9425.38    903.21 o 
   1   2  14     7541.78     6738.10    356.85 o 
   2   2  14        8.41       57.65     31.69 o 
   3   2  14     6163.66     5155.78    398.60 o 
   4   2  14    12031.94     9891.97    114.00 o 
   5   2  14     9583.78     9198.62    586.98 o 
   6   2  14     2004.77     1693.31    376.50 o 
  -3   3  14      930.13      891.74    180.44 o 
  -2   3  14     1160.64     1180.12    276.29 o 
  -1   3  14      156.99      166.86     20.90 o 
   0   3  14      101.28       91.70     22.61 o 
   1   3  14       88.78       88.59     21.25 o 
   2   3  14      447.21      452.95     34.87 o 
   3   3  14     1155.43     1092.32    106.76 o 
  -6   1  15       70.76       79.99     15.14 o 
  -5   1  15     3553.47     3827.03    363.45 o 
  -4   1  15     8773.92     9905.96   1976.84 o 
  -3   1  15     8578.25     8225.15    236.74 o 
  -2   1  15     2755.32     2844.03     89.45 o 
  -1   1  15      504.33      592.49     32.03 o 
   0   1  15     7015.64     6549.25   1249.29 o 
   1   1  15    12808.62    13017.11    976.90 o 
   2   1  15     8130.03     8174.26    958.34 o 
   3   1  15      652.09      650.95     34.35 o 
   4   1  15     2043.97     1677.80    102.41 o 
   5   1  15     9653.87     8559.06    597.94 o 
   6   1  15    11434.13    10713.52   1287.25 o 
  -5   2  15      305.46      303.97     26.52 o 
  -4   2  15       46.61       42.76     17.61 o 
  -3   2  15       25.56       30.60     14.59 o 
  -2   2  15       56.08       73.40     17.45 o 
  -1   2  15      526.55      519.19     30.15 o 
   0   2  15      290.00      276.85     23.90 o 
   1   2  15       59.28       56.29     18.19 o 
   2   2  15       60.60       70.54     19.75 o 
   3   2  15      380.31      379.51     29.97 o 
   4   2  15      707.04      653.95     34.24 o 
   5   2  15      247.53      250.08     36.46 o 
  -4   0  16     2409.32     2768.74     85.56 o 
  -3   0  16     7204.58     8923.59    155.49 o 
  -2   0  16     8319.34    10582.00    171.12 o 
  -1   0  16     4024.62     4576.06    184.32 o 
   0   0  16        9.87       41.15     26.04 o 
   1   0  16     6010.58     3813.72     96.23 o 
   2   0  16    12466.92    13433.78    235.71 o 
   3   0  16    12081.11    20090.00    367.14 o 
   4   0  16     2539.16     2913.74    134.05 o 
   5   0  16     1676.21     1846.67    122.16 o 
  -5   1  16       35.45       58.41     23.50 o 
  -4   1  16       56.89       53.55     24.62 o 
  -3   1  16        2.38      -15.12     15.12 o 
  -2   1  16       67.96       68.07     20.14 o 
  -1   1  16      280.96      363.40     31.64 o 
   0   1  16      110.61       94.66     20.03 o 
   1   1  16        5.41        3.84     15.08 o 
   2   1  16        2.26       -6.57     15.34 o 
   3   1  16       82.97       81.97     27.51 o 
   4   1  16      203.98      221.15     36.79 o 
   5   1  16      159.22      121.54     27.13 o 
  -2   2  16     7480.87     7746.95    807.72 o 
  -1   2  16     3147.29     2936.39    173.04 o 
   0   2  16       48.40       37.97     20.55 o 
   1   2  16     2377.87     2290.16     82.89 o 
   2   2  16     8630.53     7754.59   1005.76 o 
  -2   1  17     4994.14     5713.90    792.42 o 
  -1   1  17     9308.66     8976.10    912.99 o 
   0   1  17     5401.27     6646.03    305.78 o 
   1   1  17      302.89      361.33     35.34 o 
   2   1  17     1350.92     1364.73     45.01 o 
                                                 
